# Supplementary material for: Proteasome Dysfunction Leads to Suppression of the Hypoxic Response Pathway in Arabidopsis
Source: Int J Mol Sci. 2022 Dec 18;23(24):16148. doi: 10.3390/ijms232416148 (PMC9785350; doi:10.3390/ijms232416148)
Supplement: Supplementary file 1 [file ijms-23-16148-s001.zip]

Archive with 3 entries (3 files):
- Table S1 and S4  IJMS.pdf
- Table S2 GO of upregulated.xlsx
- Table S3 GO of downregulated.xlsx
