# Supplementary material for: Proteasome Dysfunction Leads to Suppression of the Hypoxic Response Pathway in Arabidopsis
Source: Int J Mol Sci. 2022 Dec 18;23(24):16148. doi: 10.3390/ijms232416148 (PMC9785350; doi:10.3390/ijms232416148)
Supplement: Supplementary file 1 [file ijms-23-16148-s001.zip › Table S2 GO of upregulated.xlsx]

## Sheet: pbe1 upregulated GO
GO terms (TOP30 enriched) of upregulated DEGs in pbe1 mutant
GO ID	Term Type	Description	Ratio_in_study	Ratio_in_pop	Pvalue	Padjust	Gene_ids	Gene_names
GO:0019773	CC	proteasome core complex, alpha-subunit complex	11/359	16/28183	2.94655e-08	0.000251138	AT1G79210;AT1G16470;AT3G51260;AT3G14290;AT2G05840;AT1G47250;AT4G15165;AT5G42790;AT1G53850;AT5G66140;AT2G27020	PAB2;PAB1;PAD1;PAE2;PAA2;PAF2;PAC2;PAF1;PAE1;PAD2;PAG1
GO:0005839	CC	proteasome core complex	19/359	28/28183	4.82819e-08	0.000251138	AT4G14800;AT3G27440;AT1G79210;AT4G31300;AT1G16470;AT1G77440;AT1G56450;AT3G14290;AT1G47250;AT2G05840;AT3G51260;AT1G21720;AT3G26340;AT5G42790;AT1G53850;AT5G66140;AT2G27020;AT5G40580;AT4G15165	PBD2;UKL5;PAB2;PBA1;PAB1;PBC2;PBG1;PAE2;PAF2;PAA2;PAD1;PBC1;PBE2;PAF1;PAE1;PAD2;PAG1;PBB2;PAC2
GO:0008540	CC	proteasome regulatory particle, base subcomplex	6/359	19/28183	9.66574e-08	0.000269854	AT1G04810;AT5G58290;AT5G20000;AT4G29040;AT1G53750;AT1G09100	RPN2B;RPT3;RPT6B;RPT2A;RPT1A;RPT5B
GO:0004298	MF	threonine-type endopeptidase activity	19/359	31/28183	1.0376e-07	0.000269854	AT4G14800;AT3G27440;AT1G79210;AT4G31300;AT1G16470;AT1G77440;AT1G56450;AT3G14290;AT1G47250;AT2G05840;AT3G51260;AT1G21720;AT3G26340;AT5G42790;AT1G53850;AT5G66140;AT2G27020;AT5G40580;AT4G15165	PBD2;UKL5;PAB2;PBA1;PAB1;PBC2;PBG1;PAE2;PAF2;PAA2;PAD1;PBC1;PBE2;PAF1;PAE1;PAD2;PAG1;PBB2;PAC2
GO:0005199	MF	structural constituent of cell wall	7/359	32/28183	1.31366e-07	0.00027332	AT5G06640;AT5G06630;AT2G24980;AT4G08400;AT1G26250;AT2G27380;AT5G35190	;;;;;EPR1;
GO:0019774	CC	proteasome core complex, beta-subunit complex	7/359	12/28183	2.40048e-07	0.000365065	AT4G14800;AT1G77440;AT1G56450;AT1G21720;AT3G26340;AT4G31300;AT5G40580	PBD2;PBC2;PBG1;PBC1;PBE2;PBA1;PBB2
GO:1905368	CC	peptidase complex	30/359	114/28183	2.45646e-07	0.000365065	AT1G67250;AT3G14290;AT2G05840;AT5G38650;AT1G56450;AT4G29040;AT3G26340;AT4G31300;AT1G53850;AT3G13330;AT5G66140;AT5G40580;AT5G42790;AT1G16470;AT1G77440;AT5G64760;AT5G58290;AT5G23540;AT1G21720;AT4G15165;AT1G53750;AT1G09100;AT4G14800;AT1G79210;AT3G51260;AT1G04810;AT5G20000;AT1G47250;AT3G11270;AT2G27020	;PAE2;PAA2;;PBG1;RPT2A;PBE2;PBA1;PAE1;PA200;PAD2;PBB2;PAF1;PAB1;PBC2;RPN5B;RPT3;RPN11;PBC1;PAC2;RPT1A;RPT5B;PBD2;PAB2;PAD1;RPN2B;RPT6B;PAF2;RPN8B;PAG1
GO:0051603	BP	proteolysis involved in cellular protein catabolic process	37/359	659/28183	4.36147e-07	0.000398829	AT3G05790;AT5G23540;AT2G05840;AT2G34080;AT4G15420;AT1G56450;AT5G20910;AT5G60250;AT4G29040;AT3G26340;AT5G42790;AT1G53850;AT3G13330;AT5G66140;AT1G09100;AT5G40580;AT5G03245;AT1G77440;AT1G16470;AT1G79210;AT5G64760;AT3G53230;AT4G31300;AT1G21720;AT4G15165;AT3G21660;AT2G12480;AT3G14290;AT2G27420;AT4G14800;AT3G27440;AT3G51260;AT1G04810;AT1G47250;AT3G11270;AT5G01095;AT2G27020	LON4;RPN11;PAA2;;;PBG1;AIP2;;RPT2A;PBE2;PAF1;PAE1;PA200;PAD2;RPT5B;PBB2;;PBC2;PAB1;PAB2;RPN5B;CDC48D;PBA1;PBC1;PAC2;;SCPL43;PAE2;;PBD2;UKL5;PAD1;RPN2B;PAF2;RPN8B;;PAG1
GO:0010498	BP	proteasomal protein catabolic process	29/359	305/28183	4.6284e-07	0.000398829	AT3G14290;AT2G05840;AT4G15420;AT1G56450;AT4G29040;AT3G26340;AT1G77440;AT1G53850;AT3G13330;AT5G66140;AT5G40580;AT5G42790;AT1G16470;AT5G64760;AT3G53230;AT5G23540;AT4G31300;AT1G21720;AT4G15165;AT3G21660;AT1G09100;AT4G14800;AT1G79210;AT3G51260;AT1G04810;AT1G47250;AT3G11270;AT5G01095;AT2G27020	PAE2;PAA2;;PBG1;RPT2A;PBE2;PBC2;PAE1;PA200;PAD2;PBB2;PAF1;PAB1;RPN5B;CDC48D;RPN11;PBA1;PBC1;PAC2;;RPT5B;PBD2;PAB2;PAD1;RPN2B;PAF2;RPN8B;;PAG1
GO:0006511	BP	ubiquitin-dependent protein catabolic process	30/359	538/28183	5.22578e-07	0.000398829	AT5G23540;AT2G05840;AT4G15420;AT1G56450;AT5G60250;AT4G29040;AT3G26340;AT5G42790;AT1G53850;AT5G66140;AT3G14290;AT5G03245;AT1G77440;AT1G16470;AT1G79210;AT5G64760;AT3G53230;AT4G31300;AT1G21720;AT4G15165;AT3G21660;AT4G14800;AT5G20910;AT3G51260;AT1G04810;AT5G40580;AT1G47250;AT3G11270;AT5G01095;AT2G27020	RPN11;PAA2;;PBG1;;RPT2A;PBE2;PAF1;PAE1;PAD2;PAE2;;PBC2;PAB1;PAB2;RPN5B;CDC48D;PBA1;PBC1;PAC2;;PBD2;AIP2;PAD1;RPN2B;PBB2;PAF2;RPN8B;;PAG1
GO:0009057	BP	macromolecule catabolic process	43/359	1042/28183	6.13406e-07	0.000398829	AT3G05790;AT5G23540;AT2G08420;AT2G05840;AT4G15420;AT1G56450;AT1G47250;AT5G60250;AT4G29040;AT3G26340;AT5G42790;AT1G53850;AT3G57510;AT5G66140;AT4G33810;AT5G40580;AT5G03245;AT1G11190;AT1G77440;AT1G16470;AT1G79210;AT5G64760;AT5G58290;AT3G53230;AT3G13330;AT4G31300;AT1G21720;AT4G15165;AT3G21660;AT1G53750;AT3G14290;AT4G23560;AT1G09100;AT4G14800;AT5G20910;AT3G51260;AT1G04810;AT5G20000;AT3G06830;AT2G43570…	LON4;RPN11;;PAA2;;PBG1;PAF2;;RPT2A;PBE2;PAF1;PAE1;ADPG1;PAD2;XYN5;PBB2;;ENDO1;PBC2;PAB1;PAB2;RPN5B;RPT3;CDC48D;PA200;PBA1;PBC1;PAC2;;RPT1A;PAE2;AtGH9B15;RPT5B;PBD2;AIP2;PAD1;RPN2B;RPT6B;PME23;CHI;RPN8B;;PAG1
GO:0000502	CC	proteasome complex	30/359	76/28183	5.37175e-07	0.000398829	AT1G67250;AT3G14290;AT2G05840;AT5G38650;AT1G56450;AT4G29040;AT3G26340;AT5G42790;AT1G53850;AT3G13330;AT5G66140;AT5G40580;AT1G77440;AT1G16470;AT5G64760;AT5G58290;AT5G23540;AT4G31300;AT1G21720;AT4G15165;AT1G53750;AT1G09100;AT4G14800;AT1G79210;AT3G51260;AT1G04810;AT5G20000;AT1G47250;AT3G11270;AT2G27020	;PAE2;PAA2;;PBG1;RPT2A;PBE2;PAF1;PAE1;PA200;PAD2;PBB2;PBC2;PAB1;RPN5B;RPT3;RPN11;PBA1;PBC1;PAC2;RPT1A;RPT5B;PBD2;PAB2;PAD1;RPN2B;RPT6B;PAF2;RPN8B;PAG1
GO:1905369	CC	endopeptidase complex	30/359	76/28183	5.37175e-07	0.000398829	AT1G67250;AT3G14290;AT2G05840;AT5G38650;AT1G56450;AT4G29040;AT3G26340;AT5G42790;AT1G53850;AT3G13330;AT5G66140;AT5G40580;AT1G77440;AT1G16470;AT5G64760;AT5G58290;AT5G23540;AT4G31300;AT1G21720;AT4G15165;AT1G53750;AT1G09100;AT4G14800;AT1G79210;AT3G51260;AT1G04810;AT5G20000;AT1G47250;AT3G11270;AT2G27020	;PAE2;PAA2;;PBG1;RPT2A;PBE2;PAF1;PAE1;PA200;PAD2;PBB2;PBC2;PAB1;RPN5B;RPT3;RPN11;PBA1;PBC1;PAC2;RPT1A;RPT5B;PBD2;PAB2;PAD1;RPN2B;RPT6B;PAF2;RPN8B;PAG1
GO:0036402	MF	proteasome-activating ATPase activity	5/359	13/28183	3.86003e-07	0.000398829	AT1G53750;AT4G29040;AT5G58290;AT5G20000;AT1G09100	RPT1A;RPT2A;RPT3;RPT6B;RPT5B
GO:0070003	MF	threonine-type peptidase activity	19/359	38/28183	4.61246e-07	0.000398829	AT4G14800;AT3G27440;AT1G79210;AT4G31300;AT1G16470;AT1G77440;AT1G56450;AT3G14290;AT1G47250;AT2G05840;AT3G51260;AT1G21720;AT3G26340;AT5G42790;AT1G53850;AT5G66140;AT2G27020;AT5G40580;AT4G15165	PBD2;UKL5;PAB2;PBA1;PAB1;PBC2;PBG1;PAE2;PAF2;PAA2;PAD1;PBC1;PBE2;PAF1;PAE1;PAD2;PAG1;PBB2;PAC2
GO:0070011	MF	peptidase activity, acting on L-amino acid peptides	30/359	713/28183	5.77842e-07	0.000398829	AT3G05790;AT3G14290;AT2G08420;AT2G05840;AT2G34080;AT3G17611;AT1G56450;AT3G26340;AT1G77440;AT1G53850;AT5G66140;AT4G09770;AT5G23540;AT5G42790;AT1G16470;AT1G79210;AT4G31300;AT1G21720;AT4G15165;AT4G22960;AT2G12480;AT2G27420;AT4G14800;AT3G27440;AT3G51260;AT1G04810;AT5G40580;AT1G47250;AT3G11270;AT2G27020	LON4;PAE2;;PAA2;;RBL14;PBG1;PBE2;PBC2;PAE1;PAD2;;RPN11;PAF1;PAB1;PAB2;PBA1;PBC1;PAC2;;SCPL43;;PBD2;UKL5;PAD1;RPN2B;PBB2;PAF2;RPN8B;PAG1
GO:1901565	BP	organonitrogen compound catabolic process	39/359	718/28183	6.61006e-07	0.000401679	AT3G05790;AT5G23540;AT2G08420;AT2G05840;AT4G15420;AT1G56450;AT4G29040;AT3G26340;AT5G42790;AT1G53850;AT3G13330;AT5G66140;AT5G40580;AT5G43860;AT1G77440;AT1G16470;AT1G72330;AT5G64760;AT5G58290;AT3G53230;AT4G31300;AT1G21720;AT4G15165;AT3G21660;AT1G53750;AT3G14290;AT1G09100;AT3G21370;AT4G14800;AT1G79210;AT4G13890;AT3G51260;AT1G04810;AT5G20000;AT1G47250;AT2G43570;AT3G11270;AT5G01095;AT2G27020	LON4;RPN11;;PAA2;;PBG1;RPT2A;PBE2;PAF1;PAE1;PA200;PAD2;PBB2;CLH2;PBC2;PAB1;ALAAT2;RPN5B;RPT3;CDC48D;PBA1;PBC1;PAC2;;RPT1A;PAE2;RPT5B;BGLU19;PBD2;PAB2;SHM5;PAD1;RPN2B;RPT6B;PAF2;CHI;RPN8B;;PAG1
GO:0030163	BP	protein catabolic process	34/359	426/28183	6.95014e-07	0.000401679	AT3G05790;AT3G14290;AT2G08420;AT2G05840;AT4G15420;AT1G56450;AT4G29040;AT3G26340;AT5G42790;AT1G53850;AT3G13330;AT5G66140;AT5G23540;AT1G77440;AT1G16470;AT5G64760;AT5G58290;AT3G53230;AT4G31300;AT1G21720;AT4G15165;AT3G21660;AT1G53750;AT1G09100;AT4G14800;AT1G79210;AT3G51260;AT1G04810;AT5G20000;AT5G40580;AT1G47250;AT3G11270;AT5G01095;AT2G27020	LON4;PAE2;;PAA2;;PBG1;RPT2A;PBE2;PAF1;PAE1;PA200;PAD2;RPN11;PBC2;PAB1;RPN5B;RPT3;CDC48D;PBA1;PBC1;PAC2;;RPT1A;RPT5B;PBD2;PAB2;PAD1;RPN2B;RPT6B;PBB2;PAF2;RPN8B;;PAG1
GO:0010499	BP	proteasomal ubiquitin-independent protein catabolic process	19/359	26/28183	7.60675e-07	0.000412632	AT4G14800;AT1G79210;AT4G31300;AT1G16470;AT1G77440;AT1G56450;AT3G14290;AT1G47250;AT2G05840;AT3G51260;AT1G21720;AT3G26340;AT5G42790;AT1G53850;AT3G13330;AT5G66140;AT2G27020;AT5G40580;AT4G15165	PBD2;PAB2;PBA1;PAB1;PBC2;PBG1;PAE2;PAF2;PAA2;PAD1;PBC1;PBE2;PAF1;PAE1;PA200;PAD2;PAG1;PBB2;PAC2
GO:0006508	BP	proteolysis	41/359	1193/28183	8.1213e-07	0.000412632	AT3G05790;AT5G23540;AT2G08420;AT2G05840;AT2G34080;AT3G17611;AT4G15420;AT1G56450;AT5G20910;AT5G60250;AT4G29040;AT3G26340;AT5G42790;AT1G53850;AT3G13330;AT5G66140;AT1G09100;AT5G40580;AT5G03245;AT1G77440;AT1G16470;AT1G79210;AT5G64760;AT3G53230;AT4G31300;AT1G21720;AT4G15165;AT4G22960;AT3G21660;AT2G12480;AT3G14290;AT2G27420;AT4G14800;AT3G27440;AT3G51260;AT4G09770;AT1G04810;AT1G47250;AT3G11270;AT5G01095…	LON4;RPN11;;PAA2;;RBL14;;PBG1;AIP2;;RPT2A;PBE2;PAF1;PAE1;PA200;PAD2;RPT5B;PBB2;;PBC2;PAB1;PAB2;RPN5B;CDC48D;PBA1;PBC1;PAC2;;;SCPL43;PAE2;;PBD2;UKL5;PAD1;;RPN2B;PAF2;RPN8B;;PAG1
GO:0004175	MF	endopeptidase activity	26/359	431/28183	8.32958e-07	0.000412632	AT3G05790;AT3G14290;AT2G08420;AT2G05840;AT2G34080;AT3G17611;AT1G56450;AT3G26340;AT1G77440;AT1G53850;AT5G66140;AT4G09770;AT5G40580;AT5G42790;AT1G16470;AT1G79210;AT4G31300;AT1G21720;AT4G15165;AT2G27420;AT4G14800;AT3G27440;AT3G51260;AT1G04810;AT1G47250;AT2G27020	LON4;PAE2;;PAA2;;RBL14;PBG1;PBE2;PBC2;PAE1;PAD2;;PBB2;PAF1;PAB1;PAB2;PBA1;PBC1;PAC2;;PBD2;UKL5;PAD1;RPN2B;PAF2;PAG1
GO:0019941	BP	modification-dependent protein catabolic process	31/359	555/28183	8.91427e-07	0.000421523	AT3G05790;AT5G23540;AT2G05840;AT4G15420;AT1G56450;AT5G60250;AT4G29040;AT3G26340;AT5G42790;AT1G53850;AT5G66140;AT3G14290;AT5G03245;AT1G77440;AT1G16470;AT1G79210;AT5G64760;AT3G53230;AT4G31300;AT1G21720;AT4G15165;AT3G21660;AT4G14800;AT5G20910;AT3G51260;AT1G04810;AT5G40580;AT1G47250;AT3G11270;AT5G01095;AT2G27020	LON4;RPN11;PAA2;;PBG1;;RPT2A;PBE2;PAF1;PAE1;PAD2;PAE2;;PBC2;PAB1;PAB2;RPN5B;CDC48D;PBA1;PBC1;PAC2;;PBD2;AIP2;PAD1;RPN2B;PBB2;PAF2;RPN8B;;PAG1
GO:0043161	BP	proteasome-mediated ubiquitin-dependent protein catabolic process	27/359	290/28183	1.15231e-06	0.000521197	AT3G14290;AT2G05840;AT4G15420;AT1G56450;AT4G29040;AT3G26340;AT1G77440;AT1G53850;AT5G66140;AT5G40580;AT5G42790;AT4G31300;AT1G16470;AT5G64760;AT3G53230;AT5G23540;AT1G21720;AT4G15165;AT3G21660;AT4G14800;AT1G79210;AT3G51260;AT1G04810;AT1G47250;AT3G11270;AT5G01095;AT2G27020	PAE2;PAA2;;PBG1;RPT2A;PBE2;PBC2;PAE1;PAD2;PBB2;PAF1;PBA1;PAB1;RPN5B;CDC48D;RPN11;PBC1;PAC2;;PBD2;PAB2;PAD1;RPN2B;PAF2;RPN8B;;PAG1
GO:0043632	BP	modification-dependent macromolecule catabolic process	31/359	568/28183	1.32077e-06	0.000572501	AT3G05790;AT5G23540;AT2G05840;AT4G15420;AT1G56450;AT5G60250;AT4G29040;AT3G26340;AT5G42790;AT1G53850;AT5G66140;AT3G14290;AT5G03245;AT1G77440;AT1G16470;AT1G79210;AT5G64760;AT3G53230;AT4G31300;AT1G21720;AT4G15165;AT3G21660;AT4G14800;AT5G20910;AT3G51260;AT1G04810;AT5G40580;AT1G47250;AT3G11270;AT5G01095;AT2G27020	LON4;RPN11;PAA2;;PBG1;;RPT2A;PBE2;PAF1;PAE1;PAD2;PAE2;;PBC2;PAB1;PAB2;RPN5B;CDC48D;PBA1;PBC1;PAC2;;PBD2;AIP2;PAD1;RPN2B;PBB2;PAF2;RPN8B;;PAG1
GO:0044265	BP	cellular macromolecule catabolic process	35/359	748/28183	1.44032e-06	0.000599347	AT3G05790;AT5G23540;AT2G08420;AT2G05840;AT4G15420;AT1G56450;AT5G60250;AT4G29040;AT3G26340;AT5G42790;AT1G53850;AT5G66140;AT4G33810;AT5G40580;AT5G03245;AT1G11190;AT1G77440;AT1G16470;AT1G79210;AT5G64760;AT3G53230;AT4G31300;AT1G21720;AT4G15165;AT3G21660;AT3G14290;AT4G14800;AT5G20910;AT3G51260;AT1G04810;AT1G47250;AT2G43570;AT3G11270;AT5G01095;AT2G27020	LON4;RPN11;;PAA2;;PBG1;;RPT2A;PBE2;PAF1;PAE1;PAD2;XYN5;PBB2;;ENDO1;PBC2;PAB1;PAB2;RPN5B;CDC48D;PBA1;PBC1;PAC2;;PAE2;PBD2;AIP2;PAD1;RPN2B;PAF2;CHI;RPN8B;;PAG1
GO:0008233	MF	peptidase activity	30/359	798/28183	1.58596e-06	0.000634566	AT3G05790;AT3G14290;AT2G08420;AT2G05840;AT2G34080;AT3G17611;AT1G56450;AT3G26340;AT1G77440;AT1G53850;AT5G66140;AT4G09770;AT5G23540;AT5G42790;AT1G16470;AT1G79210;AT4G31300;AT1G21720;AT4G15165;AT4G22960;AT2G12480;AT2G27420;AT4G14800;AT3G27440;AT3G51260;AT1G04810;AT5G40580;AT1G47250;AT3G11270;AT2G27020	LON4;PAE2;;PAA2;;RBL14;PBG1;PBE2;PBC2;PAE1;PAD2;;RPN11;PAF1;PAB1;PAB2;PBA1;PBC1;PAC2;;SCPL43;;PBD2;UKL5;PAD1;RPN2B;PBB2;PAF2;RPN8B;PAG1
GO:0009056	BP	catabolic process	56/359	2041/28183	1.66085e-06	0.000639919	AT3G05790;AT5G23540;AT2G08420;AT1G49570;AT2G05840;AT1G17180;AT5G56350;AT4G15420;AT1G53940;AT1G56450;AT1G47250;AT2G41480;AT5G60250;AT4G29040;AT3G26340;AT5G42790;AT1G53850;AT3G57510;AT5G66140;AT4G33810;AT5G40580;AT5G03245;AT5G43860;AT1G11190;AT1G77440;AT1G16470;AT1G72330;AT5G64760;AT5G58290;AT3G53230;AT3G13330;AT1G53680;AT4G31300;AT1G21720;AT4G15165;AT3G21660;AT1G53750;AT3G14290;AT1G06250;AT3G21780…	LON4;RPN11;;PER10;PAA2;GSTU25;;;GLIP2;PBG1;PAF2;PER25;;RPT2A;PBE2;PAF1;PAE1;ADPG1;PAD2;XYN5;PBB2;;CLH2;ENDO1;PBC2;PAB1;ALAAT2;RPN5B;RPT3;CDC48D;PA200;GSTU28;PBA1;PBC1;PAC2;;RPT1A;PAE2;;UGT71B6;AtGH9B15;RPT5B;BGLU19;PBD2;AIP2;PAG1;SHM5;PAD1;RPN2B;RPT6B;PME23;CHI;RPN8B;;;PAB2
GO:0044248	BP	cellular catabolic process	45/359	1455/28183	1.75675e-06	0.000648414	AT3G05790;AT5G23540;AT2G08420;AT1G49570;AT2G05840;AT1G17180;AT4G15420;AT1G56450;AT1G47250;AT5G60250;AT4G29040;AT3G26340;AT5G42790;AT1G53850;AT5G66140;AT4G33810;AT5G40580;AT5G03245;AT5G43860;AT1G11190;AT1G77440;AT1G16470;AT1G72330;AT5G64760;AT3G53230;AT1G53680;AT4G31300;AT1G21720;AT4G15165;AT3G21660;AT3G14290;AT3G21780;AT4G23560;AT3G21370;AT4G14800;AT5G20910;AT4G13890;AT3G51260;AT1G04810;AT2G41480…	LON4;RPN11;;PER10;PAA2;GSTU25;;PBG1;PAF2;;RPT2A;PBE2;PAF1;PAE1;PAD2;XYN5;PBB2;;CLH2;ENDO1;PBC2;PAB1;ALAAT2;RPN5B;CDC48D;GSTU28;PBA1;PBC1;PAC2;;PAE2;UGT71B6;AtGH9B15;BGLU19;PBD2;AIP2;SHM5;PAD1;RPN2B;PER25;CHI;RPN8B;;PAG1;PAB2
GO:1901575	BP	organic substance catabolic process	53/359	1792/28183	1.80756e-06	0.000648414	AT3G05790;AT5G23540;AT2G08420;AT1G06250;AT2G05840;AT1G17180;AT5G56350;AT4G15420;AT1G53940;AT1G56450;AT1G47250;AT5G60250;AT4G29040;AT3G26340;AT5G42790;AT1G53850;AT3G57510;AT5G66140;AT4G33810;AT5G40580;AT5G03245;AT5G43860;AT1G11190;AT1G77440;AT1G16470;AT1G72330;AT5G64760;AT5G58290;AT3G53230;AT3G13330;AT4G31300;AT1G21720;AT4G15165;AT3G21660;AT1G53750;AT3G14290;AT3G21780;AT4G23560;AT1G09100;AT3G21370…	LON4;RPN11;;;PAA2;GSTU25;;;GLIP2;PBG1;PAF2;;RPT2A;PBE2;PAF1;PAE1;ADPG1;PAD2;XYN5;PBB2;;CLH2;ENDO1;PBC2;PAB1;ALAAT2;RPN5B;RPT3;CDC48D;PA200;PBA1;PBC1;PAC2;;RPT1A;PAE2;UGT71B6;AtGH9B15;RPT5B;BGLU19;PBD2;AIP2;PAG1;SHM5;PAD1;RPN2B;RPT6B;PME23;CHI;RPN8B;;;PAB2
GO:0071669	BP	plant-type cell wall organization or biogenesis	14/359	233/28183	1.99721e-06	0.000692565	AT5G06640;AT2G37720;AT5G06630;AT2G24980;AT4G08400;AT1G33280;AT1G26250;AT2G27380;AT5G35190;AT1G43790;AT3G57510;AT5G62360;AT2G32620;AT2G32610	;TBL15;;;;BRN1;;EPR1;;TED6;ADPG1;;CSLB2;CSLB1

## Sheet: MG132 upregulated GO
GO terms (TOP30 enriched) of upregulated DEGs in MG132 treated wild-type plant
GO ID	Term Type	Description	Ratio_in_study	Ratio_in_pop	Pvalue	Padjust	Gene_ids	Gene_names
GO:0070003	MF	threonine-type peptidase activity	11/732	23/28276	6.74897e-08	0.000174027	AT4G14800;AT3G60820;AT4G31300;AT1G56450;AT3G22630;AT1G21720;AT3G26340;AT1G77440;AT5G40580;AT1G13060;AT4G15165	PBD2;PBF1;PBA1;PBG1;PBD1;PBC1;PBE2;PBC2;PBB2;PBE1;PAC2
GO:0019773	CC	proteasome core complex, alpha-subunit complex	13/732	16/28276	7.06827e-08	0.000174027	AT1G79210;AT1G16470;AT3G51260;AT3G14290;AT1G53790;AT2G05840;AT1G47250;AT4G15165;AT5G42790;AT1G53850;AT3G22110;AT5G66140;AT2G27020	PAB2;PAB1;PAD1;PAE2;;PAA2;PAF2;PAC2;PAF1;PAE1;PAC1;PAD2;PAG1
GO:0004298	MF	threonine-type endopeptidase activity	11/732	16/28276	7.06827e-08	0.000174027	AT4G14800;AT3G60820;AT1G77440;AT1G56450;AT3G22630;AT1G21720;AT4G15165;AT4G31300;AT5G40580;AT1G13060;AT3G26340	PBD2;PBF1;PBC2;PBG1;PBD1;PBC1;PAC2;PBA1;PBB2;PBE1;PBE2
GO:0006986	BP	response to unfolded protein	9/732	24/28276	9.89391e-08	0.000174027	AT3G12580;AT4G37910;AT2G25140;AT2G32120;AT3G09440;AT1G74310;AT2G26150;AT1G16030;AT5G02490	MED37C;HSP70-9;CLPB4;HSP70-8;HSP70-3;CLPB1;HSFA2;HSP70-5;MED37D
GO:0035967	BP	cellular response to topologically incorrect protein	8/732	24/28276	9.89391e-08	0.000174027	AT1G26800;AT4G37910;AT3G12580;AT3G09440;AT2G26150;AT1G16030;AT2G32120;AT5G02490	MPSR1;HSP70-9;MED37C;HSP70-3;HSFA2;HSP70-5;HSP70-8;MED37D
GO:0034620	BP	cellular response to unfolded protein	7/732	17/28276	1.17472e-07	0.000174027	AT3G12580;AT4G37910;AT2G32120;AT3G09440;AT2G26150;AT1G16030;AT5G02490	MED37C;HSP70-9;HSP70-8;HSP70-3;HSFA2;HSP70-5;MED37D
GO:0036402	MF	proteasome-activating activity	7/732	17/28276	1.17472e-07	0.000174027	AT1G45000;AT5G58290;AT5G20000;AT4G29040;AT1G53750;AT5G43010;AT1G09100	RPT4B;RPT3;RPT6B;RPT2A;RPT1A;RPT4A;RPT5B
GO:0035966	BP	response to topologically incorrect protein	13/732	34/28276	1.4605e-07	0.000175292	AT4G38630;AT1G26800;AT4G37910;AT2G25140;AT1G64520;AT3G09440;AT1G74310;AT2G26150;AT4G29040;AT1G16030;AT2G32120;AT3G12580;AT5G02490	RPN10;MPSR1;HSP70-9;CLPB4;RPN12A;HSP70-3;CLPB1;HSFA2;RPT2A;HSP70-5;HSP70-8;MED37C;MED37D
GO:0010499	BP	proteasomal ubiquitin-independent protein catabolic process	23/732	26/28276	2.00746e-07	0.000175292	AT3G60820;AT3G14290;AT2G05840;AT3G22630;AT1G56450;AT3G26340;AT4G31300;AT1G53850;AT3G13330;AT5G66140;AT5G40580;AT1G13060;AT5G42790;AT1G77440;AT1G16470;AT3G22110;AT1G21720;AT4G15165;AT4G14800;AT1G79210;AT3G51260;AT1G47250;AT2G27020	PBF1;PAE2;PAA2;PBD1;PBG1;PBE2;PBA1;PAE1;PA200;PAD2;PBB2;PBE1;PAF1;PBC2;PAB1;PAC1;PBC1;PAC2;PBD2;PAB2;PAD1;PAF2;PAG1
GO:0019774	CC	proteasome core complex, beta-subunit complex	10/732	12/28276	2.38564e-07	0.000175292	AT4G14800;AT3G60820;AT1G77440;AT1G56450;AT3G22630;AT1G21720;AT3G26340;AT4G31300;AT5G40580;AT1G13060	PBD2;PBF1;PBC2;PBG1;PBD1;PBC1;PBE2;PBA1;PBB2;PBE1
GO:0005839	CC	proteasome core complex	22/732	27/28276	2.78807e-07	0.000175292	AT3G60820;AT3G14290;AT2G05840;AT3G22630;AT1G56450;AT3G26340;AT4G31300;AT1G53850;AT3G22110;AT5G66140;AT5G40580;AT1G13060;AT5G42790;AT1G77440;AT1G16470;AT1G21720;AT4G15165;AT4G14800;AT1G79210;AT3G51260;AT1G47250;AT2G27020	PBF1;PAE2;PAA2;PBD1;PBG1;PBE2;PBA1;PAE1;PAC1;PAD2;PBB2;PBE1;PAF1;PBC2;PAB1;PBC1;PAC2;PBD2;PAB2;PAD1;PAF2;PAG1
GO:0008540	CC	proteasome regulatory particle, base subcomplex	12/732	19/28276	2.90901e-07	0.000175292	AT4G38630;AT1G45000;AT4G28470;AT1G04810;AT5G58290;AT5G20000;AT2G32730;AT2G20580;AT4G29040;AT1G53750;AT5G43010;AT1G09100	RPN10;RPT4B;RPN1B;RPN2B;RPT3;RPT6B;RPN2A;RPN1A;RPT2A;RPT1A;RPT4A;RPT5B
GO:0051082	MF	unfolded protein binding	25/732	132/28276	3.35255e-07	0.000175292	AT5G22060;AT4G37910;AT3G46230;AT5G55200;AT3G09440;AT5G20910;AT2G19310;AT1G16030;AT5G02490;AT5G56010;AT1G53540;AT2G29500;AT5G56030;AT5G12030;AT1G54050;AT2G20560;AT3G44110;AT1G07400;AT4G10250;AT3G07365;AT1G59860;AT3G12580;AT2G32120;AT5G12020;AT5G52640	ATJ2;HSP70-9;HSP17.4A;Mge1;HSP70-3;AIP2;HSP18.5;HSP70-5;MED37D;HSP90-3;HSP17.6C;HSP17.6B;HSP81-2;HSP17.7;HSP17.4B;;ATJ3;HSP17.8;HSP22.0;;HSP17.6A;MED37C;HSP70-8;HSP17.6;HSP90-1
GO:0000302	BP	response to reactive oxygen species	30/732	166/28276	3.42537e-07	0.000175292	AT1G16420;AT3G10930;AT5G52310;AT5G12030;AT3G09640;AT5G46350;AT5G45010;AT1G53540;AT2G29500;AT3G04120;AT1G54050;AT4G11170;AT5G58070;AT4G10250;AT1G15520;AT1G07400;AT3G46230;AT3G28580;AT3G07365;AT1G59860;AT2G26150;AT5G24110;AT2G19310;AT5G12020;AT1G05675;AT1G19020;AT5G05410;AT3G02840;AT1G72520;AT1G05680	AMC8;;RD29A;HSP17.7;APX2;WRKY8;DSS1(V);HSP17.6C;HSP17.6B;GAPC1;HSP17.4B;;TIL;HSP22.0;ABCG40;HSP17.8;HSP17.4A;;;HSP17.6A;HSFA2;WRKY30;HSP18.5;HSP17.6;UGT74E1;;DREB2A;;LOX4;UGT74E2
GO:0034605	BP	cellular response to heat	16/732	73/28276	3.59045e-07	0.000175292	AT2G30250;AT2G38340;AT4G14690;AT5G56030;AT2G25140;AT1G67970;AT1G43160;AT1G74310;AT2G26150;AT1G77570;AT3G08970;AT5G52640;AT5G48570;AT4G25380;AT5G56010;AT2G38470	WRKY25;DREB2E;ELIP2;HSP81-2;CLPB4;HSFA8;RAP2-6;CLPB1;HSFA2;;ERDJ3A;HSP90-1;FKBP65;SAP10;HSP90-3;WRKY33
GO:1905369	CC	endopeptidase complex	48/732	87/28276	3.71041e-07	0.000175292	AT3G60820;AT3G14290;AT1G67250;AT2G05840;AT3G22630;AT4G19006;AT2G20580;AT1G56450;AT4G28470;AT3G53970;AT5G38650;AT4G29040;AT3G26340;AT5G42790;AT1G53850;AT3G22110;AT5G66140;AT5G40580;AT1G13060;AT5G09900;AT4G38630;AT4G24820;AT1G16470;AT1G77440;AT1G64520;AT5G64760;AT5G58290;AT5G23540;AT3G13330;AT4G31300;AT1G21720;AT4G15165;AT1G53750;AT1G29150;AT5G45010;AT5G43010;AT1G09100;AT4G14800;AT1G79210;AT3G51260…	PBF1;PAE2;;PAA2;PBD1;;RPN1A;PBG1;RPN1B;;;RPT2A;PBE2;PAF1;PAE1;PAC1;PAD2;PBB2;PBE1;EMB2107;RPN10;RPN7;PAB1;PBC2;RPN12A;RPN5B;RPT3;RPN11;PA200;PBA1;PBC1;PAC2;RPT1A;RPN6;DSS1(V);RPT4A;RPT5B;PBD2;PAB2;PAD1;RPT4B;RPN3A;RPN2B;RPT6B;RPN2A;PAF2;RPN8B;PAG1
GO:0042176	BP	regulation of protein catabolic process	15/732	102/28276	3.89846e-07	0.000175292	AT1G45000;AT1G20200;AT4G28470;AT1G04810;AT5G58290;AT3G53230;AT3G53970;AT2G32730;AT1G53750;AT4G29040;AT5G20000;AT2G20580;AT5G43010;AT1G05880;AT1G09100	RPT4B;RPN3A;RPN1B;RPN2B;RPT3;CDC48D;;RPN2A;RPT1A;RPT2A;RPT6B;RPN1A;RPT4A;ARI12;RPT5B
GO:0009636	BP	response to toxic substance	23/732	102/28276	3.89846e-07	0.000175292	AT2G15490;AT2G29460;AT1G17180;AT1G69920;AT2G37770;AT2G29490;AT1G10170;AT2G47730;AT2G29450;AT1G17170;AT1G02930;AT2G15480;AT5G62480;AT1G69930;AT1G78340;AT2G29480;AT2G36750;AT4G23600;AT2G29420;AT5G39090;AT5G39050;AT4G02520;AT1G02920	UGT73B4;GSTU4;GSTU25;GSTU12;AKR4C9;GSTU1;ATNFXL1;GSTF8;GSTU5;GSTU24;GSTF6;UGT73B5;GSTU9;GSTU11;GSTU22;GSTU2;UGT73C1;CORI3;GSTU7;;PMAT1;GSTF2;GSTF7
GO:0070482	BP	response to oxygen levels	56/732	303/28276	4.15514e-07	0.000175292	AT2G23270;AT2G32190;AT3G46230;AT1G66090;AT5G35735;AT2G32200;AT3G24500;AT4G31950;AT2G26560;AT4G23570;AT5G20230;AT5G25250;AT3G25250;AT1G76600;AT3G03270;AT1G26410;AT3G46080;AT5G05410;AT5G12030;AT1G26380;AT2G36460;AT2G36800;AT5G62520;AT5G58070;AT2G16060;AT1G14200;AT1G14540;AT1G05880;AT1G74310;AT2G47730;AT1G66080;AT1G07400;AT5G20830;AT4G30380;AT1G72330;AT4G10250;AT5G57220;AT5G54960;AT3G07365;AT1G59860…	;;HSP17.4A;;;;MBF1C;CYP82C3;PLP2;SGT1A;BCB;FLOT1;OXI1;;;FOX4;ZAT8;DREB2A;HSP17.7;FOX1;FBA6;UGT73C5;SRO5;TIL;AHB1;;PER4;ARI12;CLPB1;GSTF8;;HSP17.8;SUS1;;ALAAT2;HSP22.0;CYP81F2;PDC2;;HSP17.6A;HSFA2;MPSR1;ZAT7;ASP2;;PDC1;HSP17.6;ATL31;;ALAAT1;ERF071;;HRE1;BTS;;HSP17.4B
GO:0010200	BP	response to chitin	21/732	151/28276	4.22698e-07	0.000175292	AT1G42990;AT2G33710;AT3G23230;AT5G27420;AT1G51800;AT5G58610;AT3G46080;AT1G71520;AT5G56960;AT3G15356;AT5G10380;AT2G26150;AT1G74650;AT5G37490;AT1G62300;AT4G33050;AT3G16530;AT3G46090;AT2G37430;AT3G28210;AT2G38470	BZIP60;;ERF098;ATL31;IOS1;;ZAT8;ERF020;;LEC;ATL55;HSFA2;ATY13;PUB21;WRKY6;EDA39;;ZAT7;ZAT11;SAP12;WRKY33
GO:0046686	BP	response to cadmium ion	30/732	348/28276	4.90498e-07	0.000175292	AT3G52930;AT2G36460;AT3G14290;AT5G20830;AT3G09440;AT5G02490;AT2G26560;AT4G37910;AT1G56450;AT3G08590;AT4G29040;AT1G53850;AT3G22110;AT3G04120;AT1G13060;AT3G13235;AT3G53230;AT4G25200;AT1G79920;AT3G14990;AT1G29150;AT5G51830;AT4G14800;AT3G09840;AT3G12580;AT1G17290;AT1G02930;AT2G27020;AT4G02520;AT1G02920	FBA8;FBA6;PAE2;SUS1;HSP70-3;MED37D;PLP2;HSP70-9;PBG1;;RPT2A;PAE1;PAC1;GAPC1;PBE1;;CDC48D;HSP23.6;;DJ1A;RPN6;;PBD2;CDC48A;MED37C;ALAAT1;GSTF6;PAG1;GSTF2;GSTF7
GO:0006749	BP	glutathione metabolic process	19/732	104/28276	4.97114e-07	0.000175292	AT1G78340;AT2G29420;AT2G29480;AT2G29490;AT2G29460;AT5G62480;AT5G44990;AT2G08340;AT1G69930;AT2G47730;AT1G17180;AT1G69920;AT1G17170;AT4G02520;AT5G45000;AT5G45010;AT1G02920;AT1G02930;AT2G29450	GSTU22;GSTU7;GSTU2;GSTU1;GSTU4;GSTU9;;;GSTU11;GSTF8;GSTU25;GSTU12;GSTU24;GSTF2;;DSS1(V);GSTF7;GSTF6;GSTU5
GO:0045087	BP	innate immune response	21/732	226/28276	5.07136e-07	0.000175292	AT4G21390;AT5G56030;AT2G23270;AT4G28460;AT3G50930;AT5G57220;AT4G12480;AT3G50480;AT4G23570;AT2G20580;AT5G20480;AT3G11270;AT4G29040;AT5G52640;AT2G26560;AT4G23210;AT1G61360;AT5G50260;AT4G12470;AT5G56010;AT4G37290	B120;HSP81-2;;PIP1;HSR4;CYP81F2;EARLI1;HR4;SGT1A;RPN1A;EFR;RPN8B;RPT2A;HSP90-1;PLP2;CRK13;;CEP1;AZI1;HSP90-3;PIP2
GO:0004364	MF	glutathione transferase activity	19/732	76/28276	5.64397e-07	0.000175292	AT1G78340;AT2G29420;AT2G29480;AT2G29490;AT2G29460;AT5G62480;AT5G44990;AT2G08340;AT1G69930;AT2G47730;AT1G17180;AT1G69920;AT1G17170;AT4G02520;AT5G45000;AT5G45010;AT1G02920;AT1G02930;AT2G29450	GSTU22;GSTU7;GSTU2;GSTU1;GSTU4;GSTU9;;;GSTU11;GSTF8;GSTU25;GSTU12;GSTU24;GSTF2;;DSS1(V);GSTF7;GSTF6;GSTU5
GO:0071456	BP	cellular response to hypoxia	55/732	267/28276	5.66028e-07	0.000175292	AT2G23270;AT2G32190;AT3G46230;AT1G66090;AT5G35735;AT2G32200;AT3G24500;AT4G31950;AT2G26560;AT4G23570;AT5G20230;AT5G25250;AT3G25250;AT1G76600;AT3G03270;AT1G26410;AT3G46080;AT5G05410;AT5G12030;AT1G26380;AT2G36460;AT2G36800;AT5G62520;AT5G58070;AT2G16060;AT1G14200;AT1G14540;AT1G05880;AT1G74310;AT2G47730;AT1G66080;AT1G07400;AT5G20830;AT4G30380;AT4G10250;AT5G57220;AT5G54960;AT3G07365;AT1G59860;AT2G26150…	;;HSP17.4A;;;;MBF1C;CYP82C3;PLP2;SGT1A;BCB;FLOT1;OXI1;;;FOX4;ZAT8;DREB2A;HSP17.7;FOX1;FBA6;UGT73C5;SRO5;TIL;AHB1;;PER4;ARI12;CLPB1;GSTF8;;HSP17.8;SUS1;;HSP22.0;CYP81F2;PDC2;;HSP17.6A;HSFA2;MPSR1;ZAT7;ASP2;;PDC1;HSP17.6;ATL31;;ALAAT1;ERF071;;HRE1;BTS;;HSP17.4B
GO:0006457	BP	protein folding	30/732	228/28276	5.86494e-07	0.000175292	AT5G22060;AT4G37910;AT3G46230;AT5G55200;AT3G09440;AT5G20910;AT5G12030;AT1G16030;AT5G02490;AT5G56010;AT1G53540;AT2G29500;AT5G56030;AT2G25140;AT1G54050;AT2G20560;AT3G44110;AT1G07400;AT4G10250;AT3G07365;AT1G59860;AT2G46240;AT3G12580;AT2G32120;AT2G21130;AT5G12020;AT5G52640;AT5G48570;AT3G12050;AT2G19310	ATJ2;HSP70-9;HSP17.4A;Mge1;HSP70-3;AIP2;HSP17.7;HSP70-5;MED37D;HSP90-3;HSP17.6C;HSP17.6B;HSP81-2;CLPB4;HSP17.4B;;ATJ3;HSP17.8;HSP22.0;;HSP17.6A;BAG6;MED37C;HSP70-8;CYP19-2;HSP17.6;HSP90-1;FKBP65;;HSP18.5
GO:0010038	BP	response to metal ion	43/732	486/28276	5.86697e-07	0.000175292	AT3G07720;AT3G52930;AT2G36460;AT3G14290;AT5G20830;AT3G09440;AT2G26560;AT5G02490;AT3G13235;AT3G08590;AT4G37910;AT4G26560;AT5G56030;AT1G56450;AT2G37430;AT4G31950;AT4G29040;AT5G56010;AT5G13740;AT3G22110;AT5G22520;AT3G04120;AT1G13060;AT3G58810;AT4G31300;AT1G16470;AT1G79210;AT1G53850;AT3G53230;AT4G25200;AT1G79920;AT3G14990;AT1G29150;AT5G51830;AT4G14800;AT3G09840;AT3G12580;AT1G17290;AT4G25380;AT1G02930…	;FBA8;FBA6;PAE2;SUS1;HSP70-3;PLP2;MED37D;;;HSP70-9;CBL7;HSP81-2;PBG1;ZAT11;CYP82C3;RPT2A;HSP90-3;ZIF1;PAC1;;GAPC1;PBE1;MTPA2;PBA1;PAB1;PAB2;PAE1;CDC48D;HSP23.6;;DJ1A;RPN6;;PBD2;CDC48A;MED37C;ALAAT1;SAP10;GSTF6;PAG1;GSTF2;GSTF7
GO:0009404	BP	toxin metabolic process	18/732	63/28276	5.8772e-07	0.000175292	AT1G78340;AT2G29420;AT2G29480;AT2G38470;AT2G29490;AT2G29460;AT5G62480;AT2G08340;AT1G69930;AT2G47730;AT1G17180;AT1G69920;AT1G17170;AT3G26830;AT4G02520;AT1G02920;AT1G02930;AT2G29450	GSTU22;GSTU7;GSTU2;WRKY33;GSTU1;GSTU4;GSTU9;;GSTU11;GSTF8;GSTU25;GSTU12;GSTU24;CYP71B15;GSTF2;GSTF7;GSTF6;GSTU5
GO:1901698	BP	response to nitrogen compound	29/732	352/28276	6.13337e-07	0.000175292	AT5G46050;AT1G30755;AT2G38470;AT3G23230;AT2G37430;AT3G28210;AT2G33710;AT4G15420;AT3G46080;AT1G71520;AT1G74650;AT5G56960;AT1G62300;AT3G53230;AT1G51800;AT2G26150;AT3G15356;AT4G33050;AT3G16530;AT3G46090;AT1G42990;AT3G09840;AT5G27420;AT1G45000;AT5G58610;AT5G50200;AT5G10380;AT5G37490;AT5G43010	NPF5.2;;WRKY33;ERF098;ZAT11;SAP12;;;ZAT8;ERF020;ATY13;;WRKY6;CDC48D;IOS1;HSFA2;LEC;EDA39;;ZAT7;BZIP60;CDC48A;ATL31;RPT4B;;NRT3.1;ATL55;PUB21;RPT4A
GO:0009407	BP	toxin catabolic process	16/732	51/28276	6.22862e-07	0.000175292	AT1G78340;AT2G29420;AT2G29480;AT2G29490;AT2G29460;AT5G62480;AT2G08340;AT1G69930;AT2G47730;AT1G17180;AT1G69920;AT1G17170;AT4G02520;AT1G02920;AT1G02930;AT2G29450	GSTU22;GSTU7;GSTU2;GSTU1;GSTU4;GSTU9;;GSTU11;GSTF8;GSTU25;GSTU12;GSTU24;GSTF2;GSTF7;GSTF6;GSTU5

## Sheet: rpn10 upregulated GO
GO terms (TOP30 enriched) of upregulated DEGs in rpn10 mutant
GO ID	Term Type	Description	Ratio_in_study	Ratio_in_pop	Pvalue	Padjust	Gene_ids	Gene_names
GO:0019773	CC	proteasome core complex, alpha-subunit complex	13/707	16/28276	5.57586e-08	0.000242142	AT1G79210;AT5G35590;AT1G16470;AT3G51260;AT3G14290;AT2G05840;AT1G47250;AT4G15165;AT5G42790;AT1G53850;AT5G66140;AT2G27020;AT5G66150	PAB2;PAA1;PAB1;PAD1;PAE2;PAA2;PAF2;PAC2;PAF1;PAE1;PAD2;PAG1;
GO:0004298	MF	threonine-type endopeptidase activity	10/707	16/28276	5.57586e-08	0.000242142	AT4G14800;AT3G60820;AT1G77440;AT1G56450;AT1G21720;AT4G15165;AT4G31300;AT5G40580;AT1G13060;AT3G26340	PBD2;PBF1;PBC2;PBG1;PBC1;PAC2;PBA1;PBB2;PBE1;PBE2
GO:0036402	MF	proteasome-activating activity	7/707	17/28276	9.27419e-08	0.000242142	AT1G45000;AT5G58290;AT5G20000;AT4G29040;AT1G53750;AT5G43010;AT1G09100	RPT4B;RPT3;RPT6B;RPT2A;RPT1A;RPT4A;RPT5B
GO:1901678	BP	iron coordination entity transport	7/707	18/28276	1.48482e-07	0.000242142	AT2G07771;AT2G07718;ATMG00830;ATMG00900;ATMG00910;AT2G07773;ATMG00960	;;CCB382;CCB256;ORF215A;;CCB203
GO:0010499	BP	proteasomal ubiquitin-independent protein catabolic process	22/707	26/28276	1.5402e-07	0.000242142	AT3G60820;AT3G14290;AT5G35590;AT2G05840;AT1G56450;AT3G26340;AT4G31300;AT1G53850;AT3G13330;AT5G66140;AT5G40580;AT1G13060;AT5G42790;AT1G77440;AT1G16470;AT1G21720;AT4G15165;AT4G14800;AT1G79210;AT1G47250;AT3G51260;AT2G27020	PBF1;PAE2;PAA1;PAA2;PBG1;PBE2;PBA1;PAE1;PA200;PAD2;PBB2;PBE1;PAF1;PBC2;PAB1;PBC1;PAC2;PBD2;PAB2;PAF2;PAD1;PAG1
GO:0019774	CC	proteasome core complex, beta-subunit complex	9/707	12/28276	1.94425e-07	0.000242142	AT4G14800;AT3G60820;AT4G31300;AT1G56450;AT1G21720;AT3G26340;AT1G77440;AT5G40580;AT1G13060	PBD2;PBF1;PBA1;PBG1;PBC1;PBE2;PBC2;PBB2;PBE1
GO:0017004	BP	cytochrome complex assembly	11/707	59/28276	2.07723e-07	0.000242142	AT2G07771;AT4G39740;AT2G07652;AT5G25450;ATMG00830;ATMG00900;ATMG00910;AT2G07773;AT2G19365;ATMG00960;ATMG00180	;HCC2;;QCR7-2;CCB382;CCB256;ORF215A;;;CCB203;CCB452
GO:0005839	CC	proteasome core complex	21/707	27/28276	2.14082e-07	0.000242142	AT4G14800;AT1G79210;AT3G60820;AT4G31300;AT1G16470;AT1G77440;AT1G56450;AT3G14290;AT1G47250;AT5G35590;AT2G05840;AT3G51260;AT1G21720;AT3G26340;AT5G42790;AT1G53850;AT5G66140;AT2G27020;AT5G40580;AT1G13060;AT4G15165	PBD2;PAB2;PBF1;PBA1;PAB1;PBC2;PBG1;PAE2;PAF2;PAA1;PAA2;PAD1;PBC1;PBE2;PAF1;PAE1;PAD2;PAG1;PBB2;PBE1;PAC2
GO:0008540	CC	proteasome regulatory particle, base subcomplex	9/707	19/28276	2.30021e-07	0.000242142	AT1G45000;AT1G04810;AT5G58290;AT5G20000;AT2G20580;AT4G29040;AT1G53750;AT5G43010;AT1G09100	RPT4B;RPN2B;RPT3;RPT6B;RPN1A;RPT2A;RPT1A;RPT4A;RPT5B
GO:1905369	CC	endopeptidase complex	41/707	87/28276	2.50241e-07	0.000242142	AT5G35590;AT3G14290;AT3G60820;AT2G05840;AT4G19006;AT2G20580;AT1G56450;AT3G53970;AT4G29040;AT3G26340;AT5G42790;AT1G53850;AT3G13330;AT5G66140;AT5G40580;AT1G13060;AT5G09900;AT4G24820;AT1G16470;AT1G77440;AT5G64760;AT5G58290;AT5G23540;AT4G31300;AT1G21720;AT4G15165;AT1G53750;AT2G27020;AT1G09100;AT4G14800;AT1G79210;AT5G38650;AT1G45000;AT3G51260;AT1G04810;AT5G20000;AT1G47250;AT3G11270;AT1G67250;AT5G27607…	PAA1;PAE2;PBF1;PAA2;;RPN1A;PBG1;;RPT2A;PBE2;PAF1;PAE1;PA200;PAD2;PBB2;PBE1;EMB2107;RPN7;PAB1;PBC2;RPN5B;RPT3;RPN11;PBA1;PBC1;PAC2;RPT1A;PAG1;RPT5B;PBD2;PAB2;;RPT4B;PAD1;RPN2B;RPT6B;PAF2;RPN8B;;;RPT4A
GO:0042176	BP	regulation of protein catabolic process	14/707	102/28276	2.56853e-07	0.000242142	AT5G37560;AT1G45000;AT1G04810;AT5G58290;AT3G53230;AT3G53970;AT1G53750;AT5G60250;AT4G29040;AT1G61000;AT2G20580;AT5G43010;AT5G20000;AT1G09100	;RPT4B;RPN2B;RPT3;CDC48D;;RPT1A;;RPT2A;NUF2;RPN1A;RPT4A;RPT6B;RPT5B
GO:1905368	CC	peptidase complex	41/707	122/28276	4.17656e-07	0.000360925	AT5G35590;AT3G14290;AT3G60820;AT2G05840;AT4G19006;AT2G20580;AT1G56450;AT3G53970;AT4G29040;AT3G26340;AT5G42790;AT1G53850;AT3G13330;AT5G66140;AT5G40580;AT1G13060;AT5G09900;AT4G24820;AT1G16470;AT1G77440;AT5G64760;AT5G58290;AT5G23540;AT4G31300;AT1G21720;AT4G15165;AT1G53750;AT2G27020;AT1G09100;AT4G14800;AT1G79210;AT5G38650;AT1G45000;AT3G51260;AT1G04810;AT5G20000;AT1G47250;AT3G11270;AT1G67250;AT5G27607…	PAA1;PAE2;PBF1;PAA2;;RPN1A;PBG1;;RPT2A;PBE2;PAF1;PAE1;PA200;PAD2;PBB2;PBE1;EMB2107;RPN7;PAB1;PBC2;RPN5B;RPT3;RPN11;PBA1;PBC1;PAC2;RPT1A;PAG1;RPT5B;PBD2;PAB2;;RPT4B;PAD1;RPN2B;RPT6B;PAF2;RPN8B;;;RPT4A
GO:0043161	BP	proteasome-mediated ubiquitin-dependent protein catabolic process	44/707	294/28276	4.61612e-07	0.000368224	AT3G60820;AT3G14290;AT5G35590;AT2G05840;AT5G27607;AT2G20580;AT4G24820;AT1G49990;AT4G15420;AT2G29070;AT1G56450;AT3G53970;AT4G29040;AT3G26340;AT5G42790;AT1G53850;AT5G66140;AT1G19750;AT5G23540;AT1G13060;AT1G77440;AT1G16470;AT1G79210;AT5G64760;AT5G58290;AT3G53230;AT5G09900;AT4G31300;AT1G21720;AT4G15165;AT1G53750;AT2G27020;AT1G09100;AT4G14800;AT3G09840;AT1G45000;AT1G47250;AT1G04810;AT5G20000;AT5G40580…	PBF1;PAE2;PAA1;PAA2;;RPN1A;RPN7;;;;PBG1;;RPT2A;PBE2;PAF1;PAE1;PAD2;;RPN11;PBE1;PBC2;PAB1;PAB2;RPN5B;RPT3;CDC48D;EMB2107;PBA1;PBC1;PAC2;RPT1A;PAG1;RPT5B;PBD2;CDC48A;RPT4B;PAF2;RPN2B;RPT6B;PBB2;PAD1;RPN8B;RPT4A;
GO:0015886	BP	heme transport	7/707	14/28276	6.0538e-07	0.000448413	AT2G07771;AT2G07718;ATMG00830;ATMG00900;ATMG00910;AT2G07773;ATMG00960	;;CCB382;CCB256;ORF215A;;CCB203
GO:0000502	CC	proteasome complex	41/707	80/28276	6.93108e-07	0.000479169	AT5G35590;AT3G14290;AT3G60820;AT2G05840;AT4G19006;AT2G20580;AT4G24820;AT1G56450;AT3G53970;AT5G20000;AT4G29040;AT3G26340;AT4G31300;AT1G53850;AT3G13330;AT5G38650;AT5G23540;AT1G67250;AT5G42790;AT1G16470;AT1G77440;AT5G64760;AT5G58290;AT5G09900;AT1G21720;AT4G15165;AT5G66140;AT1G53750;AT5G43010;AT1G09100;AT4G14800;AT1G79210;AT1G45000;AT1G47250;AT1G04810;AT5G27607;AT5G40580;AT3G51260;AT3G11270;AT1G13060…	PAA1;PAE2;PBF1;PAA2;;RPN1A;RPN7;PBG1;;RPT6B;RPT2A;PBE2;PBA1;PAE1;PA200;;RPN11;;PAF1;PAB1;PBC2;RPN5B;RPT3;EMB2107;PBC1;PAC2;PAD2;RPT1A;RPT4A;RPT5B;PBD2;PAB2;RPT4B;PAF2;RPN2B;;PBB2;PAD1;RPN8B;PBE1;PAG1
GO:0140535	CC	intracellular protein-containing complex	51/707	709/28276	9.74722e-07	0.000479344	AT5G37560;AT3G60820;AT3G08990;AT5G09900;AT5G35590;AT2G05840;AT5G38650;AT2G20580;AT4G21070;AT1G56450;AT3G60110;AT3G53970;AT4G19006;AT5G20000;AT5G60250;AT4G29040;AT3G26340;AT5G42790;AT1G53850;AT3G13330;AT5G66140;AT1G19750;AT1G14453;AT1G13060;AT4G24820;AT1G16470;AT1G77440;AT5G64760;AT5G58290;AT5G23540;AT4G31300;AT1G21720;AT4G15165;AT1G53750;AT3G14290;AT5G43010;AT1G09100;AT4G14800;AT1G79210;AT1G74870…	;PBF1;;EMB2107;PAA1;PAA2;;RPN1A;BRCA1;PBG1;;;;RPT6B;;RPT2A;PBE2;PAF1;PAE1;PA200;PAD2;;;PBE1;RPN7;PAB1;PBC2;RPN5B;RPT3;RPN11;PBA1;PBC1;PAC2;RPT1A;PAE2;RPT4A;RPT5B;PBD2;PAB2;;PAG1;RPT4B;PAD1;RPN2B;;PBB2;PAF2;RPN8B;;B''DELTA;POL2B
GO:0015232	MF	heme transmembrane transporter activity	6/707	15/28276	9.87595e-07	0.000479344	AT2G07771;ATMG00830;ATMG00900;ATMG00910;AT2G07773;ATMG00960	;CCB382;CCB256;ORF215A;;CCB203
GO:0051603	BP	proteolysis involved in cellular protein catabolic process	53/707	638/28276	9.92569e-07	0.000479344	AT5G37560;AT5G35590;AT3G05790;AT1G67370;AT5G09900;AT3G60820;AT5G20910;AT5G20000;AT2G20580;AT1G49990;AT4G15420;AT2G29070;AT1G56450;AT3G54940;AT3G53970;AT5G60250;AT4G29040;AT3G26340;AT5G42790;AT1G53850;AT3G13330;AT5G66140;AT1G19750;AT5G40580;AT1G13060;AT4G24820;AT1G16470;AT3G09840;AT5G64760;AT5G58290;AT3G53230;AT5G23540;AT4G31300;AT1G21720;AT4G15165;AT1G79210;AT1G53750;AT3G14290;AT1G77440;AT5G66150…	;PAA1;LON4;ASY1;EMB2107;PBF1;AIP2;RPT6B;RPN1A;;;;PBG1;RD19D;;;RPT2A;PBE2;PAF1;PAE1;PA200;PAD2;;PBB2;PBE1;RPN7;PAB1;CDC48A;RPN5B;RPT3;CDC48D;RPN11;PBA1;PBC1;PAC2;PAB2;RPT1A;PAE2;PBC2;;RPT5B;PBD2;PAA2;RPT4B;PAD1;RPN2B;;PAF2;RPN8B;RPT4A;PAG1;;
GO:0070003	MF	threonine-type peptidase activity	10/707	23/28276	1.02566e-06	0.000479344	AT4G14800;AT3G60820;AT4G31300;AT1G56450;AT1G21720;AT3G26340;AT1G77440;AT5G40580;AT1G13060;AT4G15165	PBD2;PBF1;PBA1;PBG1;PBC1;PBE2;PBC2;PBB2;PBE1;PAC2
GO:1901565	BP	organonitrogen compound catabolic process	51/707	640/28276	1.06012e-06	0.000479344	AT5G35590;AT3G05790;AT5G09900;AT3G60820;AT2G05840;AT5G20000;AT2G20580;AT1G49990;AT4G15420;AT2G29070;AT1G56450;AT3G53970;AT4G29040;AT3G26340;AT5G42790;AT1G53850;AT3G13330;AT5G66140;AT1G19750;AT1G09100;AT5G40580;AT1G13060;AT4G34900;AT4G24820;AT1G16470;AT1G77440;AT5G64760;AT5G58290;AT3G53230;AT5G23540;AT4G31300;AT1G21720;AT4G15165;AT1G79210;AT1G53750;AT3G14290;AT5G43010;AT3G03470;AT4G14800;AT3G09840…	PAA1;LON4;EMB2107;PBF1;PAA2;RPT6B;RPN1A;;;;PBG1;;RPT2A;PBE2;PAF1;PAE1;PA200;PAD2;;RPT5B;PBB2;PBE1;XDH2;RPN7;PAB1;PBC2;RPN5B;RPT3;CDC48D;RPN11;PBA1;PBC1;PAC2;PAB2;RPT1A;PAE2;RPT4A;CYP89A9;PBD2;CDC48A;RPT4B;PAD1;ELI5;RPN2B;ESP;;PAF2;RPN8B;PAG1;;
GO:0045898	BP	regulation of RNA polymerase II transcription preinitiation complex assembly	5/707	9/28276	1.11708e-06	0.000479344	AT1G53750;AT5G43010;AT5G58290;AT1G09100;AT1G45000	RPT1A;RPT4A;RPT3;RPT5B;RPT4B
GO:0045899	BP	positive regulation of RNA polymerase II transcription preinitiation complex assembly	5/707	9/28276	1.11708e-06	0.000479344	AT1G53750;AT5G43010;AT5G58290;AT1G09100;AT1G45000	RPT1A;RPT4A;RPT3;RPT5B;RPT4B
GO:0043632	BP	modification-dependent macromolecule catabolic process	50/707	585/28276	1.14433e-06	0.000479344	AT5G37560;AT5G35590;AT3G05790;AT5G09900;AT3G60820;AT5G20910;AT5G20000;AT2G20580;AT1G49990;AT4G15420;AT2G29070;AT1G56450;AT3G53970;AT5G60250;AT4G29040;AT3G26340;AT5G42790;AT1G53850;AT5G66140;AT1G19750;AT5G40580;AT1G13060;AT4G24820;AT1G16470;AT3G09840;AT5G64760;AT5G58290;AT3G53230;AT5G23540;AT4G31300;AT1G21720;AT4G15165;AT1G79210;AT1G53750;AT3G14290;AT1G77440;AT5G66150;AT1G09100;AT4G14800;AT2G05840…	;PAA1;LON4;EMB2107;PBF1;AIP2;RPT6B;RPN1A;;;;PBG1;;;RPT2A;PBE2;PAF1;PAE1;PAD2;;PBB2;PBE1;RPN7;PAB1;CDC48A;RPN5B;RPT3;CDC48D;RPN11;PBA1;PBC1;PAC2;PAB2;RPT1A;PAE2;PBC2;;RPT5B;PBD2;PAA2;RPT4B;PAD1;RPN2B;;PAF2;RPN8B;RPT4A;PAG1;;
GO:0043531	MF	ADP binding	21/707	246/28276	1.16353e-06	0.000479344	AT5G17880;AT1G63870;AT5G41750;AT4G19520;AT4G36150;AT1G63360;AT4G16940;AT5G45440;AT5G46520;AT5G45220;AT1G56520;AT5G47250;AT1G61300;AT1G72910;AT1G62630;AT5G46260;AT5G45040;AT3G46710;AT5G41550;AT5G41540;AT5G47260	CSA1;;;;;;;;;;;;;;;;PETJ;RPP13L2;;;
GO:0010498	BP	proteasomal protein catabolic process	45/707	310/28276	1.19237e-06	0.000479344	AT3G60820;AT3G14290;AT5G35590;AT2G05840;AT5G27607;AT2G20580;AT4G24820;AT1G49990;AT4G15420;AT2G29070;AT1G56450;AT3G53970;AT4G29040;AT3G26340;AT5G42790;AT1G53850;AT3G13330;AT5G66140;AT1G19750;AT5G23540;AT1G13060;AT1G77440;AT1G16470;AT1G79210;AT5G64760;AT5G58290;AT3G53230;AT5G09900;AT4G31300;AT1G21720;AT4G15165;AT1G53750;AT2G27020;AT1G09100;AT4G14800;AT3G09840;AT1G45000;AT1G47250;AT1G04810;AT5G20000…	PBF1;PAE2;PAA1;PAA2;;RPN1A;RPN7;;;;PBG1;;RPT2A;PBE2;PAF1;PAE1;PA200;PAD2;;RPN11;PBE1;PBC2;PAB1;PAB2;RPN5B;RPT3;CDC48D;EMB2107;PBA1;PBC1;PAC2;RPT1A;PAG1;RPT5B;PBD2;CDC48A;RPT4B;PAF2;RPN2B;RPT6B;PBB2;PAD1;RPN8B;RPT4A;
GO:0030163	BP	protein catabolic process	47/707	355/28276	1.23385e-06	0.000479344	AT3G60820;AT3G05790;AT3G14290;AT5G35590;AT2G05840;AT5G27607;AT2G20580;AT4G24820;AT1G49990;AT4G15420;AT2G29070;AT1G56450;AT3G53970;AT4G29040;AT3G26340;AT5G42790;AT1G53850;AT3G13330;AT5G66140;AT1G19750;AT5G23540;AT1G13060;AT1G77440;AT1G16470;AT1G79210;AT5G64760;AT5G58290;AT3G53230;AT5G09900;AT4G31300;AT1G21720;AT4G15165;AT1G53750;AT2G27020;AT1G09100;AT4G14800;AT3G09840;AT1G45000;AT1G47250;AT1G04810…	PBF1;LON4;PAE2;PAA1;PAA2;;RPN1A;RPN7;;;;PBG1;;RPT2A;PBE2;PAF1;PAE1;PA200;PAD2;;RPN11;PBE1;PBC2;PAB1;PAB2;RPN5B;RPT3;CDC48D;EMB2107;PBA1;PBC1;PAC2;RPT1A;PAG1;RPT5B;PBD2;CDC48A;RPT4B;PAF2;RPN2B;RPT6B;PBB2;PAD1;RPN8B;RPT4A;;
GO:0004175	MF	endopeptidase activity	31/707	448/28276	1.24805e-06	0.000479344	AT1G67370;AT3G60820;AT4G21326;AT3G05790;AT5G19100;AT3G14290;AT5G35590;AT2G05840;AT1G12750;AT3G17611;AT1G01640;AT1G56450;AT3G54940;AT3G26340;AT1G77440;AT1G53850;AT5G66140;AT5G40580;AT1G13060;AT5G42790;AT1G16470;AT4G31300;AT1G21720;AT4G15165;AT4G14800;AT1G79210;AT3G51340;AT3G51260;AT1G47250;AT2G27020;AT5G46390	ASY1;PBF1;ATSBT3.12;LON4;;PAE2;PAA1;PAA2;RBL6;RBL14;;PBG1;RD19D;PBE2;PBC2;PAE1;PAD2;PBB2;PBE1;PAF1;PAB1;PBA1;PBC1;PAC2;PBD2;PAB2;;PAD1;PAF2;PAG1;CTPA1
GO:0006511	BP	ubiquitin-dependent protein catabolic process	49/707	554/28276	1.3469e-06	0.000498832	AT5G37560;AT5G35590;AT5G09900;AT3G60820;AT5G20910;AT5G20000;AT2G20580;AT1G49990;AT4G15420;AT2G29070;AT1G56450;AT3G53970;AT5G60250;AT4G29040;AT3G26340;AT5G42790;AT1G53850;AT5G66140;AT1G19750;AT5G40580;AT1G13060;AT4G24820;AT1G16470;AT3G09840;AT5G64760;AT5G58290;AT3G53230;AT5G23540;AT4G31300;AT1G21720;AT4G15165;AT1G79210;AT1G53750;AT3G14290;AT1G77440;AT5G66150;AT1G09100;AT4G14800;AT2G05840;AT1G45000…	;PAA1;EMB2107;PBF1;AIP2;RPT6B;RPN1A;;;;PBG1;;;RPT2A;PBE2;PAF1;PAE1;PAD2;;PBB2;PBE1;RPN7;PAB1;CDC48A;RPN5B;RPT3;CDC48D;RPN11;PBA1;PBC1;PAC2;PAB2;RPT1A;PAE2;PBC2;;RPT5B;PBD2;PAA2;RPT4B;PAD1;RPN2B;;PAF2;RPN8B;RPT4A;PAG1;;
GO:1902494	CC	catalytic complex	69/707	1249/28276	1.61129e-06	0.000546811	AT5G37560;AT3G60820;AT4G30820;AT2G16860;AT1G14640;AT3G08990;AT5G12280;AT5G09900;AT5G35590;AT2G05840;AT1G53750;AT5G25450;AT5G38650;AT2G07772;AT2G20580;AT2G43960;AT1G56450;AT3G60110;AT3G13210;AT3G53970;AT4G19006;AT5G20000;AT5G60250;AT4G29040;AT3G26340;AT5G39770;AT1G53850;AT3G13330;AT5G66140;AT1G19750;AT5G65420;AT1G14453;AT1G13060;AT3G49130;AT5G42790;AT4G24820;AT1G16470;AT1G77440;AT5G36870;AT5G64760…	;PBF1;;;;;;EMB2107;PAA1;PAA2;RPT1A;QCR7-2;;;RPN1A;;PBG1;;;;;RPT6B;;RPT2A;PBE2;;PAE1;PA200;PAD2;;CYCD4_1;;PBE1;;PAF1;RPN7;PAB1;PBC2;CALS4;RPN5B;RPT3;RPN11;SDH3-1;;PBA1;PBC1;CYCD4-2;BRCA1;MUS81;;PAE2;RPT4A;RPT5B;PBD2;PAB2;PAG1;RPT4B;PAD1;;RPN2B;;PBB2;PAF2;RPN8B;;B''DELTA;POL2B;;PAC2
GO:0044265	BP	cellular macromolecule catabolic process	58/707	775/28276	1.68102e-06	0.000546811	AT5G37560;AT3G60820;AT3G05790;AT5G09900;AT5G35590;AT2G05840;AT2G48121;AT4G19006;AT2G20580;AT2G47220;AT1G49990;AT4G15420;AT2G29070;AT1G56450;AT1G68290;AT1G47250;AT3G53970;AT5G20000;AT5G60250;AT4G29040;AT3G26340;AT5G39770;AT1G53850;AT5G66140;AT1G19750;AT1G09100;AT5G40580;AT1G13060;AT5G42790;AT4G24820;AT1G16470;AT3G09840;AT5G64760;AT5G58290;AT3G53230;AT5G23540;AT5G09730;AT4G31300;AT1G21720;AT4G15165…	;PBF1;LON4;EMB2107;PAA1;PAA2;;;RPN1A;DUF5;;;;PBG1;ENDO2;PAF2;;RPT6B;;RPT2A;PBE2;;PAE1;PAD2;;RPT5B;PBB2;PBE1;PAF1;RPN7;PAB1;CDC48A;RPN5B;RPT3;CDC48D;RPN11;BXL3;PBA1;PBC1;PAC2;MUS81;RPT1A;PAE2;PBC2;RPT4A;PAB5;PBD2;AIP2;PAG1;RPT4B;PAD1;RPN2B;;;RPN8B;;;PAB2

## Sheet: rpt12a upregulated GO
GO terms (TOP30 enriched) of upregulated DEGs in rpt12a mutant
GO ID	Term Type	Description	Ratio_in_study	Ratio_in_pop	Pvalue	Padjust	Gene_ids	Gene_names
GO:0004298	MF	threonine-type endopeptidase activity	11/376	16/28276	3.80201e-08	0.000100417	AT4G14800;AT3G60820;AT1G77440;AT1G56450;AT3G22630;AT1G21720;AT4G15165;AT4G31300;AT5G40580;AT1G13060;AT3G26340	PBD2;PBF1;PBC2;PBG1;PBD1;PBC1;PAC2;PBA1;PBB2;PBE1;PBE2
GO:0019773	CC	proteasome core complex, alpha-subunit complex	14/376	16/28276	3.80201e-08	0.000100417	AT1G79210;AT5G35590;AT1G16470;AT3G51260;AT3G14290;AT2G05840;AT1G47250;AT4G15165;AT5G42790;AT1G53850;AT3G22110;AT5G66140;AT5G66150;AT2G27020	PAB2;PAA1;PAB1;PAD1;PAE2;PAA2;PAF2;PAC2;PAF1;PAE1;PAC1;PAD2;;PAG1
GO:0045898	BP	regulation of RNA polymerase II transcription preinitiation complex assembly	5/376	9/28276	4.88296e-08	0.000100417	AT1G53750;AT5G43010;AT5G58290;AT1G09100;AT1G45000	RPT1A;RPT4A;RPT3;RPT5B;RPT4B
GO:0045899	BP	positive regulation of RNA polymerase II transcription preinitiation complex assembly	5/376	9/28276	4.88296e-08	0.000100417	AT1G53750;AT5G43010;AT5G58290;AT1G09100;AT1G45000	RPT1A;RPT4A;RPT3;RPT5B;RPT4B
GO:0005839	CC	proteasome core complex	23/376	27/28276	4.91035e-08	0.000100417	AT3G60820;AT3G14290;AT5G35590;AT2G05840;AT3G22630;AT1G56450;AT3G26340;AT4G31300;AT1G53850;AT3G22110;AT5G66140;AT5G40580;AT1G13060;AT5G42790;AT1G77440;AT1G16470;AT1G21720;AT4G15165;AT4G14800;AT1G79210;AT3G51260;AT1G47250;AT2G27020	PBF1;PAE2;PAA1;PAA2;PBD1;PBG1;PBE2;PBA1;PAE1;PAC1;PAD2;PBB2;PBE1;PAF1;PBC2;PAB1;PBC1;PAC2;PBD2;PAB2;PAD1;PAF2;PAG1
GO:0036402	MF	proteasome-activating activity	7/376	17/28276	5.81005e-08	0.000100417	AT1G45000;AT5G58290;AT5G20000;AT4G29040;AT1G53750;AT5G43010;AT1G09100	RPT4B;RPT3;RPT6B;RPT2A;RPT1A;RPT4A;RPT5B
GO:0000502	CC	proteasome complex	45/376	80/28276	1.1052e-07	0.000161434	AT3G60820;AT3G14290;AT5G35590;AT2G05840;AT3G22630;AT4G19006;AT2G20580;AT4G24820;AT1G56450;AT3G53970;AT4G29040;AT3G26340;AT4G31300;AT1G53850;AT3G13330;AT5G66140;AT5G23540;AT1G67250;AT4G38630;AT5G42790;AT1G16470;AT1G77440;AT5G64760;AT5G58290;AT1G20200;AT5G09900;AT5G05780;AT3G22110;AT1G21720;AT4G15165;AT1G53750;AT5G43010;AT1G09100;AT4G14800;AT1G79210;AT5G38650;AT1G45000;AT1G47250;AT1G04810;AT5G20000…	PBF1;PAE2;PAA1;PAA2;PBD1;;RPN1A;RPN7;PBG1;;RPT2A;PBE2;PBA1;PAE1;PA200;PAD2;RPN11;;RPN10;PAF1;PAB1;PBC2;RPN5B;RPT3;RPN3A;EMB2107;RPN8A;PAC1;PBC1;PAC2;RPT1A;RPT4A;RPT5B;PBD2;PAB2;;RPT4B;PAF2;RPN2B;RPT6B;PBB2;PAD1;RPN8B;PBE1;PAG1
GO:0008540	CC	proteasome regulatory particle, base subcomplex	10/376	19/28276	1.24539e-07	0.000161434	AT4G38630;AT1G45000;AT1G04810;AT5G58290;AT5G20000;AT2G20580;AT4G29040;AT1G53750;AT5G43010;AT1G09100	RPN10;RPT4B;RPN2B;RPT3;RPT6B;RPN1A;RPT2A;RPT1A;RPT4A;RPT5B
GO:1905369	CC	endopeptidase complex	45/376	87/28276	2.47297e-07	0.000284941	AT3G60820;AT3G14290;AT5G35590;AT2G05840;AT3G22630;AT4G19006;AT2G20580;AT1G56450;AT3G53970;AT5G38650;AT4G29040;AT3G26340;AT5G42790;AT1G53850;AT3G22110;AT5G66140;AT5G40580;AT1G13060;AT5G09900;AT4G38630;AT4G24820;AT1G16470;AT1G77440;AT5G64760;AT5G58290;AT5G23540;AT5G05780;AT3G13330;AT4G31300;AT1G21720;AT4G15165;AT1G53750;AT5G43010;AT1G09100;AT4G14800;AT1G79210;AT3G51260;AT1G45000;AT1G20200;AT1G04810…	PBF1;PAE2;PAA1;PAA2;PBD1;;RPN1A;PBG1;;;RPT2A;PBE2;PAF1;PAE1;PAC1;PAD2;PBB2;PBE1;EMB2107;RPN10;RPN7;PAB1;PBC2;RPN5B;RPT3;RPN11;RPN8A;PA200;PBA1;PBC1;PAC2;RPT1A;RPT4A;RPT5B;PBD2;PAB2;PAD1;RPT4B;RPN3A;RPN2B;RPT6B;PAF2;RPN8B;;PAG1
GO:0019774	CC	proteasome core complex, beta-subunit complex	10/376	12/28276	2.96983e-07	0.000305292	AT4G14800;AT3G60820;AT1G77440;AT1G56450;AT3G22630;AT1G21720;AT3G26340;AT4G31300;AT5G40580;AT1G13060	PBD2;PBF1;PBC2;PBG1;PBD1;PBC1;PBE2;PBA1;PBB2;PBE1
GO:0043248	BP	proteasome assembly	8/376	22/28276	3.31118e-07	0.000305292	AT4G38630;AT3G18940;AT1G67250;AT5G38650;AT2G26780;AT4G29040;AT4G19006;AT3G15180	RPN10;;;;;RPT2A;;
GO:0030163	BP	protein catabolic process	47/376	355/28276	3.53279e-07	0.000305292	AT3G60820;AT3G14290;AT5G35590;AT2G05840;AT3G22630;AT4G19006;AT2G20580;AT4G24820;AT4G15420;AT1G56450;AT3G53970;AT4G29040;AT3G26340;AT5G42790;AT1G53850;AT3G22110;AT5G66140;AT5G40580;AT1G13060;AT4G38630;AT5G23540;AT1G77440;AT1G16470;AT1G79210;AT1G51710;AT5G64760;AT5G58290;AT3G53230;AT5G09900;AT5G05780;AT3G13330;AT4G31300;AT1G21720;AT4G15165;AT1G53750;AT2G27020;AT1G09100;AT4G14800;AT3G09840;AT1G45000…	PBF1;PAE2;PAA1;PAA2;PBD1;;RPN1A;RPN7;;PBG1;;RPT2A;PBE2;PAF1;PAE1;PAC1;PAD2;PBB2;PBE1;RPN10;RPN11;PBC2;PAB1;PAB2;UBP6;RPN5B;RPT3;CDC48D;EMB2107;RPN8A;PA200;PBA1;PBC1;PAC2;RPT1A;PAG1;RPT5B;PBD2;CDC48A;RPT4B;PAF2;RPN2B;RPT6B;PAD1;RPN8B;RPT4A;
GO:0030162	BP	regulation of proteolysis	12/376	140/28276	4.06356e-07	0.000312897	AT1G64010;AT1G45000;AT5G58290;AT5G20000;AT3G13330;AT5G60250;AT4G29040;AT3G53970;AT1G53750;AT5G43010;AT1G64020;AT1G09100	;RPT4B;RPT3;RPT6B;PA200;;RPT2A;;RPT1A;RPT4A;;RPT5B
GO:0070003	MF	threonine-type peptidase activity	11/376	23/28276	4.42974e-07	0.000312897	AT4G14800;AT3G60820;AT4G31300;AT1G56450;AT3G22630;AT1G21720;AT3G26340;AT1G77440;AT5G40580;AT1G13060;AT4G15165	PBD2;PBF1;PBA1;PBG1;PBD1;PBC1;PBE2;PBC2;PBB2;PBE1;PAC2
GO:0043161	BP	proteasome-mediated ubiquitin-dependent protein catabolic process	45/376	294/28276	5.04126e-07	0.000312897	AT3G60820;AT3G14290;AT5G35590;AT2G05840;AT3G22630;AT2G20580;AT4G24820;AT4G15420;AT1G56450;AT3G53970;AT4G29040;AT3G26340;AT5G42790;AT1G53850;AT3G22110;AT5G66140;AT5G40580;AT1G13060;AT4G38630;AT5G23540;AT1G77440;AT1G16470;AT1G79210;AT1G51710;AT5G64760;AT5G58290;AT3G53230;AT5G09900;AT5G05780;AT4G31300;AT1G21720;AT4G15165;AT1G53750;AT2G27020;AT1G09100;AT4G14800;AT3G09840;AT1G45000;AT1G47250;AT1G04810…	PBF1;PAE2;PAA1;PAA2;PBD1;RPN1A;RPN7;;PBG1;;RPT2A;PBE2;PAF1;PAE1;PAC1;PAD2;PBB2;PBE1;RPN10;RPN11;PBC2;PAB1;PAB2;UBP6;RPN5B;RPT3;CDC48D;EMB2107;RPN8A;PBA1;PBC1;PAC2;RPT1A;PAG1;RPT5B;PBD2;CDC48A;RPT4B;PAF2;RPN2B;RPT6B;PAD1;RPN8B;RPT4A;
GO:0006511	BP	ubiquitin-dependent protein catabolic process	51/376	554/28276	5.0527e-07	0.000312897	AT3G60820;AT5G09900;AT5G35590;AT5G20910;AT3G22630;AT4G19006;AT2G20580;AT2G17190;AT4G15420;AT1G56450;AT1G47250;AT3G53970;AT5G60250;AT4G29040;AT3G26340;AT5G42790;AT1G53850;AT3G22110;AT5G66140;AT5G23540;AT1G13060;AT4G38630;AT4G24820;AT1G16470;AT3G09840;AT1G51710;AT5G64760;AT5G58290;AT3G53230;AT5G05780;AT4G31300;AT1G21720;AT4G15165;AT1G79210;AT1G53750;AT3G14290;AT1G77440;AT2G27020;AT1G09100;AT4G14800…	PBF1;EMB2107;PAA1;AIP2;PBD1;;RPN1A;DSK2A;;PBG1;PAF2;;;RPT2A;PBE2;PAF1;PAE1;PAC1;PAD2;RPN11;PBE1;RPN10;RPN7;PAB1;CDC48A;UBP6;RPN5B;RPT3;CDC48D;RPN8A;PBA1;PBC1;PAC2;PAB2;RPT1A;PAE2;PBC2;PAG1;RPT5B;PBD2;PAA2;RPT4B;PAD1;RPN2B;RPT6B;PBB2;RPN3A;RPN8B;RPT4A;;
GO:0051603	BP	proteolysis involved in cellular protein catabolic process	52/376	638/28276	5.37848e-07	0.000312897	AT3G60820;AT5G09900;AT5G35590;AT5G20910;AT3G22630;AT4G19006;AT2G20580;AT2G17190;AT4G15420;AT1G56450;AT1G47250;AT3G53970;AT5G60250;AT4G29040;AT3G26340;AT5G42790;AT1G53850;AT3G22110;AT5G66140;AT5G23540;AT1G13060;AT4G38630;AT4G24820;AT1G16470;AT3G09840;AT1G51710;AT5G64760;AT5G58290;AT3G53230;AT5G05780;AT3G13330;AT4G31300;AT1G21720;AT4G15165;AT1G79210;AT1G53750;AT3G14290;AT1G77440;AT2G27020;AT1G09100…	PBF1;EMB2107;PAA1;AIP2;PBD1;;RPN1A;DSK2A;;PBG1;PAF2;;;RPT2A;PBE2;PAF1;PAE1;PAC1;PAD2;RPN11;PBE1;RPN10;RPN7;PAB1;CDC48A;UBP6;RPN5B;RPT3;CDC48D;RPN8A;PA200;PBA1;PBC1;PAC2;PAB2;RPT1A;PAE2;PBC2;PAG1;RPT5B;PBD2;PAA2;RPT4B;PAD1;RPN2B;RPT6B;PBB2;RPN3A;RPN8B;RPT4A;;
GO:1901565	BP	organonitrogen compound catabolic process	54/376	640/28276	5.70443e-07	0.000312897	AT3G60820;AT5G23540;AT5G35590;AT2G05840;AT3G22630;AT4G19006;AT2G20580;AT4G31300;AT4G15420;AT1G56450;AT1G72330;AT3G53970;AT4G29040;AT3G26340;AT5G42790;AT1G53850;AT3G13330;AT5G66140;AT4G19810;AT5G09900;AT1G13060;AT4G38630;AT5G43860;AT4G24820;AT1G16470;AT1G77440;AT1G51710;AT5G64760;AT5G58290;AT3G53230;AT5G05780;AT3G22110;AT5G26000;AT1G21720;AT4G15165;AT1G79210;AT1G53750;AT3G14290;AT5G43010;AT3G03470…	PBF1;RPN11;PAA1;PAA2;PBD1;;RPN1A;PBA1;;PBG1;ALAAT2;;RPT2A;PBE2;PAF1;PAE1;PA200;PAD2;ChiC;EMB2107;PBE1;RPN10;CLH2;RPN7;PAB1;PBC2;UBP6;RPN5B;RPT3;CDC48D;RPN8A;PAC1;TGG1;PBC1;PAC2;PAB2;RPT1A;PAE2;RPT4A;CYP89A9;PBD2;CDC48A;RPT4B;PAD1;RPN2B;ESP;RPT6B;PBB2;PAF2;RPT5B;RPN8B;;PAG1;
GO:0044265	BP	cellular macromolecule catabolic process	54/376	775/28276	6.78133e-07	0.000312897	AT3G60820;AT5G09900;AT5G35590;AT5G20910;AT3G22630;AT4G19006;AT2G20580;AT2G17190;AT4G15420;AT1G56450;AT1G47250;AT3G53970;AT5G60250;AT4G29040;AT3G26340;AT5G39770;AT1G53850;AT3G22110;AT5G66140;AT2G48121;AT1G09100;AT5G23540;AT1G13060;AT4G38630;AT5G42790;AT4G24820;AT1G16470;AT3G09840;AT1G51710;AT5G64760;AT5G58290;AT3G53230;AT5G05780;AT4G31300;AT1G21720;AT4G15165;AT1G79210;AT1G53750;AT3G14290;AT1G77440…	PBF1;EMB2107;PAA1;AIP2;PBD1;;RPN1A;DSK2A;;PBG1;PAF2;;;RPT2A;PBE2;;PAE1;PAC1;PAD2;;RPT5B;RPN11;PBE1;RPN10;PAF1;RPN7;PAB1;CDC48A;UBP6;RPN5B;RPT3;CDC48D;RPN8A;PBA1;PBC1;PAC2;PAB2;RPT1A;PAE2;PBC2;PAG1;PAB5;PBD2;PAA2;RPT4B;PAD1;RPN2B;RPT6B;PBB2;RPN3A;RPN8B;RPT4A;;
GO:0060260	BP	regulation of transcription initiation from RNA polymerase II promoter	5/376	14/28276	7.34413e-07	0.000312897	AT1G53750;AT5G43010;AT5G58290;AT1G09100;AT1G45000	RPT1A;RPT4A;RPT3;RPT5B;RPT4B
GO:0060261	BP	positive regulation of transcription initiation from RNA polymerase II promoter	5/376	14/28276	7.34413e-07	0.000312897	AT1G53750;AT5G43010;AT5G58290;AT1G09100;AT1G45000	RPT1A;RPT4A;RPT3;RPT5B;RPT4B
GO:2000144	BP	positive regulation of DNA-templated transcription, initiation	5/376	14/28276	7.34413e-07	0.000312897	AT1G53750;AT5G43010;AT5G58290;AT1G09100;AT1G45000	RPT1A;RPT4A;RPT3;RPT5B;RPT4B
GO:0008541	CC	proteasome regulatory particle, lid subcomplex	5/376	14/28276	7.34413e-07	0.000312897	AT1G20200;AT5G09900;AT5G64760;AT4G19006;AT5G23540	RPN3A;EMB2107;RPN5B;;RPN11
GO:1905368	CC	peptidase complex	45/376	122/28276	7.46593e-07	0.000312897	AT3G60820;AT3G14290;AT5G35590;AT2G05840;AT3G22630;AT4G19006;AT2G20580;AT1G56450;AT3G53970;AT5G38650;AT4G29040;AT3G26340;AT5G42790;AT1G53850;AT3G22110;AT5G66140;AT5G40580;AT1G13060;AT5G09900;AT4G38630;AT4G24820;AT1G16470;AT1G77440;AT5G64760;AT5G58290;AT5G23540;AT5G05780;AT3G13330;AT4G31300;AT1G21720;AT4G15165;AT1G53750;AT5G43010;AT1G09100;AT4G14800;AT1G79210;AT3G51260;AT1G45000;AT1G20200;AT1G04810…	PBF1;PAE2;PAA1;PAA2;PBD1;;RPN1A;PBG1;;;RPT2A;PBE2;PAF1;PAE1;PAC1;PAD2;PBB2;PBE1;EMB2107;RPN10;RPN7;PAB1;PBC2;RPN5B;RPT3;RPN11;RPN8A;PA200;PBA1;PBC1;PAC2;RPT1A;RPT4A;RPT5B;PBD2;PAB2;PAD1;RPT4B;RPN3A;RPN2B;RPT6B;PAF2;RPN8B;;PAG1
GO:0004175	MF	endopeptidase activity	27/376	448/28276	7.54332e-07	0.000312897	AT3G60820;AT3G14290;AT5G35590;AT2G05840;AT3G22630;AT3G17611;AT1G01640;AT1G52580;AT1G56450;AT3G26340;AT1G77440;AT1G53850;AT3G22110;AT5G66140;AT5G40580;AT1G13060;AT3G13235;AT5G42790;AT1G16470;AT4G31300;AT1G21720;AT4G15165;AT4G14800;AT1G79210;AT3G51260;AT1G47250;AT2G27020	PBF1;PAE2;PAA1;PAA2;PBD1;RBL14;;RBL5;PBG1;PBE2;PBC2;PAE1;PAC1;PAD2;PBB2;PBE1;;PAF1;PAB1;PBA1;PBC1;PAC2;PBD2;PAB2;PAD1;PAF2;PAG1
GO:0019941	BP	modification-dependent protein catabolic process	51/376	571/28276	8.62884e-07	0.000340393	AT3G60820;AT5G09900;AT5G35590;AT5G20910;AT3G22630;AT4G19006;AT2G20580;AT2G17190;AT4G15420;AT1G56450;AT1G47250;AT3G53970;AT5G60250;AT4G29040;AT3G26340;AT5G42790;AT1G53850;AT3G22110;AT5G66140;AT5G23540;AT1G13060;AT4G38630;AT4G24820;AT1G16470;AT3G09840;AT1G51710;AT5G64760;AT5G58290;AT3G53230;AT5G05780;AT4G31300;AT1G21720;AT4G15165;AT1G79210;AT1G53750;AT3G14290;AT1G77440;AT2G27020;AT1G09100;AT4G14800…	PBF1;EMB2107;PAA1;AIP2;PBD1;;RPN1A;DSK2A;;PBG1;PAF2;;;RPT2A;PBE2;PAF1;PAE1;PAC1;PAD2;RPN11;PBE1;RPN10;RPN7;PAB1;CDC48A;UBP6;RPN5B;RPT3;CDC48D;RPN8A;PBA1;PBC1;PAC2;PAB2;RPT1A;PAE2;PBC2;PAG1;RPT5B;PBD2;PAA2;RPT4B;PAD1;RPN2B;RPT6B;PBB2;RPN3A;RPN8B;RPT4A;;
GO:0008233	MF	peptidase activity	37/376	830/28276	8.86777e-07	0.000340393	AT3G60820;AT3G47910;AT5G23540;AT5G35590;AT2G05840;AT3G22630;AT3G17611;AT1G01640;AT1G52580;AT1G56450;AT3G26340;AT5G42790;AT1G53850;AT3G22110;AT5G66140;AT5G40580;AT1G13060;AT1G64010;AT3G13235;AT1G77440;AT1G16470;AT1G51710;AT1G65200;AT5G05780;AT4G31300;AT1G21720;AT4G15165;AT1G53750;AT3G14290;AT4G14800;AT1G79210;AT3G51260;AT5G20000;AT1G47250;AT3G11270;AT1G64020;AT2G27020	PBF1;;RPN11;PAA1;PAA2;PBD1;RBL14;;RBL5;PBG1;PBE2;PAF1;PAE1;PAC1;PAD2;PBB2;PBE1;;;PBC2;PAB1;UBP6;;RPN8A;PBA1;PBC1;PAC2;RPT1A;PAE2;PBD2;PAB2;PAD1;RPT6B;PAF2;RPN8B;;PAG1
GO:0061136	BP	regulation of proteasomal protein catabolic process	9/376	78/28276	9.60331e-07	0.000340393	AT1G45000;AT5G58290;AT3G53970;AT5G60250;AT4G29040;AT5G20000;AT1G53750;AT5G43010;AT1G09100	RPT4B;RPT3;;;RPT2A;RPT6B;RPT1A;RPT4A;RPT5B
GO:0010499	BP	proteasomal ubiquitin-independent protein catabolic process	24/376	26/28276	9.76797e-07	0.000340393	AT3G60820;AT3G14290;AT5G35590;AT2G05840;AT3G22630;AT1G56450;AT3G26340;AT4G31300;AT1G53850;AT3G13330;AT5G66140;AT5G40580;AT1G13060;AT5G42790;AT1G77440;AT1G16470;AT3G22110;AT1G21720;AT4G15165;AT4G14800;AT1G79210;AT1G47250;AT3G51260;AT2G27020	PBF1;PAE2;PAA1;PAA2;PBD1;PBG1;PBE2;PBA1;PAE1;PA200;PAD2;PBB2;PBE1;PAF1;PBC2;PAB1;PAC1;PBC1;PAC2;PBD2;PAB2;PAF2;PAD1;PAG1
GO:0006508	BP	proteolysis	57/376	1207/28276	9.84744e-07	0.000340393	AT3G60820;AT3G47910;AT5G09900;AT5G35590;AT5G20910;AT3G22630;AT4G19006;AT2G20580;AT2G17190;AT3G17611;AT4G15420;AT1G52580;AT1G56450;AT1G47250;AT3G53970;AT5G60250;AT4G29040;AT3G26340;AT5G42790;AT1G53850;AT3G22110;AT5G66140;AT5G23540;AT1G13060;AT4G38630;AT3G13235;AT4G24820;AT1G16470;AT3G09840;AT1G51710;AT5G64760;AT5G58290;AT3G53230;AT5G05780;AT3G13330;AT4G31300;AT1G21720;AT4G15165;AT1G79210;AT1G53750…	PBF1;;EMB2107;PAA1;AIP2;PBD1;;RPN1A;DSK2A;RBL14;;RBL5;PBG1;PAF2;;;RPT2A;PBE2;PAF1;PAE1;PAC1;PAD2;RPN11;PBE1;RPN10;;RPN7;PAB1;CDC48A;UBP6;RPN5B;RPT3;CDC48D;RPN8A;PA200;PBA1;PBC1;PAC2;PAB2;RPT1A;PAE2;PBC2;;RPT5B;PBD2;PAA2;RPT4B;PAD1;RPN2B;RPT6B;PBB2;RPN3A;RPN8B;;RPT4A;PAG1;
