# Supplementary material for: Proteasome Dysfunction Leads to Suppression of the Hypoxic Response Pathway in Arabidopsis
Source: Int J Mol Sci. 2022 Dec 18;23(24):16148. doi: 10.3390/ijms232416148 (PMC9785350; doi:10.3390/ijms232416148)
Supplement: Supplementary file 1 [file ijms-23-16148-s001.zip › Table S3 GO of downregulated.xlsx]

## Sheet: pbe1 downregulated GO
GO terms (TOP30 enriched) of downregulated DEGs in pbe1 mutant
GO ID	Term Type	Description	Ratio_in_study	Ratio_in_pop	Pvalue	Padjust	Gene_ids	Gene_names
GO:0001666	BP	response to hypoxia	24/239	300/28183	3.21477e-07	0.000884691	AT5G19120;AT1G66090;AT2G32200;AT2G25735;AT5G57560;AT1G77120;AT1G19530;AT4G27450;AT5G26920;AT5G62520;AT1G33055;AT1G35140;AT1G69890;AT2G47520;AT5G57220;AT3G43190;AT3G30775;AT5G20250;AT1G14550;AT3G55980;AT1G43800;AT2G41100;AT1G19020;AT3G56400	;;;;XTH22;ADH1;;;CBP60G;SRO5;;EXL1;;ERF071;CYP81F2;SUS4;POX1;DIN10;PER5;SZF1;S-ACP-DES6;CML12;;WRKY70
GO:0036293	BP	response to decreased oxygen levels	24/239	304/28183	3.7713e-07	0.000884691	AT5G19120;AT1G66090;AT2G32200;AT2G25735;AT5G57560;AT1G77120;AT1G19530;AT4G27450;AT5G26920;AT5G62520;AT1G33055;AT1G35140;AT1G69890;AT2G47520;AT5G57220;AT3G43190;AT3G30775;AT5G20250;AT1G14550;AT3G55980;AT1G43800;AT2G41100;AT1G19020;AT3G56400	;;;;XTH22;ADH1;;;CBP60G;SRO5;;EXL1;;ERF071;CYP81F2;SUS4;POX1;DIN10;PER5;SZF1;S-ACP-DES6;CML12;;WRKY70
GO:0070482	BP	response to oxygen levels	24/239	307/28183	4.24398e-07	0.000884691	AT5G19120;AT1G66090;AT2G32200;AT2G25735;AT5G57560;AT1G77120;AT1G19530;AT4G27450;AT5G26920;AT5G62520;AT1G33055;AT1G35140;AT1G69890;AT2G47520;AT5G57220;AT3G43190;AT3G30775;AT5G20250;AT1G14550;AT3G55980;AT1G43800;AT2G41100;AT1G19020;AT3G56400	;;;;XTH22;ADH1;;;CBP60G;SRO5;;EXL1;;ERF071;CYP81F2;SUS4;POX1;DIN10;PER5;SZF1;S-ACP-DES6;CML12;;WRKY70
GO:0070887	BP	cellular response to chemical stimulus	30/239	682/28183	4.29172e-07	0.000884691	AT5G19120;AT5G03350;AT1G66090;AT2G32200;AT2G25735;AT5G57560;AT1G77120;AT1G19530;AT4G27450;AT5G26920;AT5G62520;AT1G33055;AT1G05675;AT3G18870;AT2G47520;AT5G57220;AT3G43190;AT3G30775;AT5G20250;AT1G14550;AT1G80080;AT3G55980;AT3G45700;AT4G03443;AT1G43800;AT2G41100;AT1G35140;AT1G19020;AT1G69890;AT3G56400	;LLP;;;;XTH22;ADH1;;;CBP60G;SRO5;;UGT74E1;;ERF071;CYP81F2;SUS4;POX1;DIN10;PER5;TMM;SZF1;NPF2.4;;S-ACP-DES6;CML12;EXL1;;;WRKY70
GO:0006979	BP	response to oxidative stress	18/239	519/28183	5.47496e-07	0.000884691	AT1G77120;AT1G69890;AT5G37980;AT1G72060;AT5G37940;AT3G30775;AT5G20250;AT1G19020;AT3G48360;AT1G78410;AT1G14550;AT4G23810;AT1G04953;AT5G54710;AT4G23190;AT1G05675;AT1G72520;AT3G56400	ADH1;;;;;POX1;DIN10;;BT2;VQ10;PER5;WRKY53;;;CRK11;UGT74E1;LOX4;WRKY70
GO:0071456	BP	cellular response to hypoxia	24/239	270/28183	6.00661e-07	0.000884691	AT5G19120;AT1G66090;AT2G32200;AT2G25735;AT5G57560;AT1G77120;AT1G19530;AT4G27450;AT5G26920;AT5G62520;AT1G33055;AT1G35140;AT1G69890;AT2G47520;AT5G57220;AT3G43190;AT3G30775;AT5G20250;AT1G14550;AT3G55980;AT1G43800;AT2G41100;AT1G19020;AT3G56400	;;;;XTH22;ADH1;;;CBP60G;SRO5;;EXL1;;ERF071;CYP81F2;SUS4;POX1;DIN10;PER5;SZF1;S-ACP-DES6;CML12;;WRKY70
GO:0036294	BP	cellular response to decreased oxygen levels	24/239	272/28183	6.52787e-07	0.000884691	AT5G19120;AT1G66090;AT2G32200;AT2G25735;AT5G57560;AT1G77120;AT1G19530;AT4G27450;AT5G26920;AT5G62520;AT1G33055;AT1G35140;AT1G69890;AT2G47520;AT5G57220;AT3G43190;AT3G30775;AT5G20250;AT1G14550;AT3G55980;AT1G43800;AT2G41100;AT1G19020;AT3G56400	;;;;XTH22;ADH1;;;CBP60G;SRO5;;EXL1;;ERF071;CYP81F2;SUS4;POX1;DIN10;PER5;SZF1;S-ACP-DES6;CML12;;WRKY70
GO:0071453	BP	cellular response to oxygen levels	24/239	273/28183	6.80335e-07	0.000884691	AT5G19120;AT1G66090;AT2G32200;AT2G25735;AT5G57560;AT1G77120;AT1G19530;AT4G27450;AT5G26920;AT5G62520;AT1G33055;AT1G35140;AT1G69890;AT2G47520;AT5G57220;AT3G43190;AT3G30775;AT5G20250;AT1G14550;AT3G55980;AT1G43800;AT2G41100;AT1G19020;AT3G56400	;;;;XTH22;ADH1;;;CBP60G;SRO5;;EXL1;;ERF071;CYP81F2;SUS4;POX1;DIN10;PER5;SZF1;S-ACP-DES6;CML12;;WRKY70
GO:0051716	BP	cellular response to stimulus	38/239	1759/28183	1.04074e-06	0.0011226	AT5G19120;AT2G38470;AT5G03350;AT4G03443;AT2G32200;AT2G25735;AT1G33930;AT5G57560;AT1G77120;AT3G50480;AT5G15920;AT1G19530;AT4G27450;AT5G26920;AT5G62520;AT1G33055;AT1G05675;AT3G18870;AT2G47520;AT5G57220;AT3G43190;AT3G30775;AT5G20250;AT1G66090;AT1G14550;AT1G80080;AT3G55980;AT3G45700;AT1G01880;AT2G36490;AT1G43800;AT2G41100;AT1G35140;AT1G19020;AT1G69890;AT3G62510;AT1G18570;AT3G56400	;WRKY33;LLP;;;;IAN6;XTH22;ADH1;HR4;SMC5;;;CBP60G;SRO5;;UGT74E1;;ERF071;CYP81F2;SUS4;POX1;DIN10;;PER5;TMM;SZF1;NPF2.4;GEN1;ROS1;S-ACP-DES6;CML12;EXL1;;;;MYB51;WRKY70
GO:0051707	BP	response to other organism	35/239	1554/28183	1.15968e-06	0.0011226	AT1G80840;AT2G38470;AT3G10527;AT5G03350;AT5G36925;AT5G25980;AT4G24180;AT3G23550;AT4G28350;AT1G67865;AT2G27880;AT1G01580;AT5G26920;AT4G23220;AT4G23180;AT1G22890;AT4G23810;AT1G05347;AT5G57220;AT3G30775;AT3G50480;AT1G02660;AT5G44568;AT3G56400;AT1G80080;AT3G16530;AT3G45700;AT3G13437;AT2G36490;AT5G46871;AT1G19020;AT4G12495;AT1G18570;AT4G23190;AT1G72520	WRKY40;WRKY33;;LLP;;TGG2;TLP1;DTX18;LECRK72;;AGO5;FRO2;CBP60G;CRK14;CRK10;;WRKY53;;CYP81F2;POX1;HR4;PLIP2;;WRKY70;TMM;;NPF2.4;;ROS1;;;;MYB51;CRK11;LOX4
GO:0009617	BP	response to bacterium	21/239	551/28183	1.28701e-06	0.0011226	AT4G23810;AT3G50480;AT1G80840;AT2G38470;AT3G10527;AT1G01580;AT5G36925;AT5G57220;AT4G23220;AT3G30775;AT5G26920;AT1G19020;AT4G24180;AT5G44568;AT3G56400;AT4G28350;AT1G18570;AT4G23180;AT4G23190;AT1G72520;AT1G22890	WRKY53;HR4;WRKY40;WRKY33;;FRO2;;CYP81F2;CRK14;POX1;CBP60G;;TLP1;;WRKY70;LECRK72;MYB51;CRK10;CRK11;LOX4;
GO:0033554	BP	cellular response to stress	35/239	1424/28183	1.51768e-06	0.0011226	AT5G19120;AT2G38470;AT1G01880;AT2G32200;AT2G25735;AT1G33930;AT5G57560;AT1G77120;AT1G19530;AT5G15920;AT4G27450;AT5G26920;AT5G62520;AT1G33055;AT1G05675;AT3G18870;AT2G47520;AT5G57220;AT3G43190;AT3G30775;AT3G50480;AT1G66090;AT1G14550;AT3G55980;AT3G45700;AT5G20250;AT2G36490;AT1G43800;AT2G41100;AT1G35140;AT1G19020;AT1G69890;AT3G62510;AT1G18570;AT3G56400	;WRKY33;GEN1;;;IAN6;XTH22;ADH1;;SMC5;;CBP60G;SRO5;;UGT74E1;;ERF071;CYP81F2;SUS4;POX1;HR4;;PER5;SZF1;NPF2.4;DIN10;ROS1;S-ACP-DES6;CML12;EXL1;;;;MYB51;WRKY70
GO:0042221	BP	response to chemical	59/239	2759/28183	1.55265e-06	0.0011226	AT5G19120;AT3G23230;AT1G80840;AT2G38470;AT5G03350;AT4G03443;AT5G25980;AT4G24180;AT3G23550;AT2G32200;AT3G16530;AT3G09870;AT4G05685;AT5G57560;AT5G24240;AT1G28330;AT1G77120;AT1G19530;AT4G27450;AT5G26920;AT3G48360;AT1G33055;AT1G19050;AT1G69890;AT2G45900;AT1G35140;AT1G17345;AT1G22890;AT4G23810;AT3G18870;AT1G19020;AT2G47520;AT3G55980;AT5G57220;AT5G62520;AT3G30775;AT5G20250;AT2G25735;AT5G44568;AT1G66090…	;ERF098;WRKY40;WRKY33;LLP;;TGG2;TLP1;DTX18;;;;;XTH22;PI4KG3;DRM1;ADH1;;;CBP60G;BT2;;ARR7;;;EXL1;SAUR77;;WRKY53;;;ERF071;SZF1;CYP81F2;SRO5;POX1;DIN10;;;;PER5;TMM;TT10;NPF2.4;HR4;;ATHB-53;;S-ACP-DES6;SUS4;ARR15;CML12;UGT74E1;;PBE1;;;LOX4;WRKY70
GO:0009607	BP	response to biotic stimulus	35/239	1607/28183	1.60814e-06	0.0011226	AT1G80840;AT2G38470;AT3G10527;AT5G03350;AT5G36925;AT5G25980;AT4G24180;AT3G23550;AT4G28350;AT1G67865;AT2G27880;AT1G01580;AT5G26920;AT4G23220;AT4G23180;AT1G22890;AT4G23810;AT1G05347;AT5G57220;AT3G30775;AT3G50480;AT1G02660;AT5G44568;AT3G56400;AT1G80080;AT3G16530;AT3G45700;AT3G13437;AT2G36490;AT5G46871;AT1G19020;AT4G12495;AT1G18570;AT4G23190;AT1G72520	WRKY40;WRKY33;;LLP;;TGG2;TLP1;DTX18;LECRK72;;AGO5;FRO2;CBP60G;CRK14;CRK10;;WRKY53;;CYP81F2;POX1;HR4;PLIP2;;WRKY70;TMM;;NPF2.4;;ROS1;;;;MYB51;CRK11;LOX4
GO:0044419	BP	interspecies interaction between organisms	35/239	1609/28183	1.61867e-06	0.0011226	AT1G80840;AT2G38470;AT3G10527;AT5G03350;AT5G36925;AT5G25980;AT4G24180;AT3G23550;AT4G28350;AT1G67865;AT2G27880;AT1G01580;AT5G26920;AT4G23220;AT4G23180;AT1G22890;AT4G23810;AT1G05347;AT5G57220;AT3G30775;AT3G50480;AT1G02660;AT5G44568;AT3G56400;AT1G80080;AT3G16530;AT3G45700;AT3G13437;AT2G36490;AT5G46871;AT1G19020;AT4G12495;AT1G18570;AT4G23190;AT1G72520	WRKY40;WRKY33;;LLP;;TGG2;TLP1;DTX18;LECRK72;;AGO5;FRO2;CBP60G;CRK14;CRK10;;WRKY53;;CYP81F2;POX1;HR4;PLIP2;;WRKY70;TMM;;NPF2.4;;ROS1;;;;MYB51;CRK11;LOX4
GO:0098542	BP	defense response to other organism	29/239	1222/28183	1.931e-06	0.00120306	AT1G80840;AT2G38470;AT3G10527;AT5G03350;AT5G36925;AT5G25980;AT4G24180;AT4G28350;AT1G67865;AT2G27880;AT5G26920;AT4G23220;AT4G23180;AT1G22890;AT4G23810;AT3G23550;AT5G57220;AT3G30775;AT3G50480;AT1G02660;AT5G44568;AT3G56400;AT1G80080;AT3G13437;AT2G36490;AT5G46871;AT4G12495;AT1G18570;AT4G23190	WRKY40;WRKY33;;LLP;;TGG2;TLP1;LECRK72;;AGO5;CBP60G;CRK14;CRK10;;WRKY53;DTX18;CYP81F2;POX1;HR4;PLIP2;;WRKY70;TMM;;ROS1;;;MYB51;CRK11
GO:0009605	BP	response to external stimulus	39/239	2050/28183	1.96597e-06	0.00120306	AT1G80840;AT2G38470;AT3G10527;AT5G03350;AT5G36925;AT5G25980;AT4G24180;AT3G23550;AT4G28350;AT1G67865;AT5G57560;AT2G27880;AT1G01580;AT5G26920;AT4G23220;AT4G23180;AT1G05675;AT1G22890;AT4G23810;AT1G05347;AT5G57220;AT3G30775;AT3G50480;AT1G02660;AT5G44568;AT3G56400;AT1G80080;AT3G16530;AT3G45700;AT3G13437;AT2G36490;AT5G47990;AT2G41100;AT5G46871;AT1G19020;AT4G12495;AT1G18570;AT4G23190;AT1G72520	WRKY40;WRKY33;;LLP;;TGG2;TLP1;DTX18;LECRK72;;XTH22;AGO5;FRO2;CBP60G;CRK14;CRK10;UGT74E1;;WRKY53;;CYP81F2;POX1;HR4;PLIP2;;WRKY70;TMM;;NPF2.4;;ROS1;CYP705A5;CML12;;;;MYB51;CRK11;LOX4
GO:0006950	BP	response to stress	71/239	4236/28183	2.59677e-06	0.00142152	AT5G19120;AT1G80840;AT2G38470;AT3G10527;AT5G03350;AT1G72060;AT1G78410;AT1G01880;AT5G25980;AT1G80080;AT4G24180;AT3G23550;AT2G32200;AT4G28350;AT1G67865;AT5G54710;AT1G33930;AT5G57560;AT2G27880;AT1G77120;AT1G19530;AT5G15920;AT5G37980;AT4G27450;AT5G17680;AT5G26920;AT4G23220;AT3G48360;AT3G55840;AT1G33055;AT4G23180;AT1G35140;AT1G69890;AT1G22890;AT4G23810;AT5G36925;AT2G47520;AT5G57220;AT5G62520;AT3G30775…	;WRKY40;WRKY33;;LLP;;VQ10;GEN1;TGG2;TMM;TLP1;DTX18;;LECRK72;;;IAN6;XTH22;AGO5;ADH1;;SMC5;;;;CBP60G;CRK14;BT2;HSPRO1;;CRK10;EXL1;;;WRKY53;;ERF071;CYP81F2;SRO5;POX1;DIN10;;PLIP2;;;PER5;;KCS17;SZF1;NPF2.4;HR4;;ROS1;;S-ACP-DES6;SUS4;SIS;;;;;UGT74E1;;;;;MYB51;CML12;CRK11;LOX4;WRKY70
GO:0043207	BP	response to external biotic stimulus	35/239	1580/28183	2.62967e-06	0.00142152	AT1G80840;AT2G38470;AT3G10527;AT5G03350;AT5G36925;AT5G25980;AT4G24180;AT3G23550;AT4G28350;AT1G67865;AT2G27880;AT1G01580;AT5G26920;AT4G23220;AT4G23180;AT1G22890;AT4G23810;AT1G05347;AT5G57220;AT3G30775;AT3G50480;AT1G02660;AT5G44568;AT3G56400;AT1G80080;AT3G16530;AT3G45700;AT3G13437;AT2G36490;AT5G46871;AT1G19020;AT4G12495;AT1G18570;AT4G23190;AT1G72520	WRKY40;WRKY33;;LLP;;TGG2;TLP1;DTX18;LECRK72;;AGO5;FRO2;CBP60G;CRK14;CRK10;;WRKY53;;CYP81F2;POX1;HR4;PLIP2;;WRKY70;TMM;;NPF2.4;;ROS1;;;;MYB51;CRK11;LOX4
GO:0050896	BP	response to stimulus	93/239	6145/28183	2.7329e-06	0.00142152	AT1G80840;AT4G24180;AT2G32200;AT5G48100;AT5G54710;AT5G24240;AT2G27880;AT5G15920;AT5G17680;AT5G62520;AT1G19050;AT1G13060;AT1G22890;AT4G23810;AT5G20250;AT1G02660;AT5G44568;AT4G34770;AT1G69890;AT1G04953;AT2G41100;AT1G72520;AT3G47710;AT5G37980;AT1G72060;AT4G03443;AT5G25980;AT4G05685;AT1G33930;AT1G28330;AT1G77120;AT5G26920;AT1G14550;AT3G55840;AT4G37370;AT1G35140;AT1G17345;AT5G57220;AT1G18570;AT4G34790…	WRKY40;TLP1;;TT10;;PI4KG3;AGO5;SMC5;;SRO5;ARR7;PBE1;;WRKY53;DIN10;PLIP2;;;;;CML12;LOX4;PRE4;;;;TGG2;;IAN6;DRM1;ADH1;CBP60G;PER5;HSPRO1;CYP81D8;EXL1;SAUR77;CYP81F2;MYB51;;ATHB-53;;CYP705A5;ARR15;;;;;GEN1;KCS17;LECRK72;;FRO2;CRK14;;CRK10;UGT74E1;;DTX18;ERF071;SUS4;HR4;;ROS1;BHLH63;;CRK11;;ERF098;WRKY33;LLP;;;;;;XTH22;;;BT2;POX1;SWEET10;VQ10;WRKY70;TMM;SZF1;NPF2.4;S-ACP-DES6;SIS;;;;
GO:0042742	BP	defense response to bacterium	16/239	470/28183	3.00898e-06	0.00149059	AT4G23810;AT1G80840;AT2G38470;AT3G10527;AT5G57220;AT4G23220;AT3G30775;AT5G26920;AT4G24180;AT5G44568;AT3G56400;AT4G28350;AT1G18570;AT4G23180;AT4G23190;AT1G22890	WRKY53;WRKY40;WRKY33;;CYP81F2;CRK14;POX1;CBP60G;TLP1;;WRKY70;LECRK72;MYB51;CRK10;CRK11;
GO:0009628	BP	response to abiotic stimulus	43/239	2455/28183	4.64657e-06	0.0021972	AT5G19120;AT3G47710;AT2G38470;AT1G01880;AT2G32200;AT2G25735;AT1G33930;AT5G57560;AT3G48360;AT1G77120;AT1G19530;AT4G27450;AT5G26920;AT5G62520;AT1G33055;AT4G37370;AT1G35140;AT1G69890;AT1G22890;AT2G47520;AT5G57220;AT3G43190;AT3G30775;AT5G20250;AT5G44568;AT1G14550;AT4G34510;AT3G55980;AT3G45700;AT1G66090;AT4G34530;AT3G13437;AT1G43800;AT5G47990;AT2G41100;AT1G05675;AT1G19020;AT3G18870;AT5G50790;AT3G62510…	;PRE4;WRKY33;GEN1;;;IAN6;XTH22;BT2;ADH1;;;CBP60G;SRO5;;CYP81D8;EXL1;;;ERF071;CYP81F2;SUS4;POX1;DIN10;;PER5;KCS17;SZF1;NPF2.4;;BHLH63;;S-ACP-DES6;CYP705A5;CML12;UGT74E1;;;SWEET10;;;SIS;WRKY70
GO:0006952	BP	defense response	35/239	1789/28183	5.90372e-06	0.00267028	AT1G80840;AT2G38470;AT3G10527;AT5G03350;AT5G36925;AT1G66090;AT5G25980;AT4G24180;AT3G23550;AT4G28350;AT1G67865;AT2G27880;AT5G17680;AT5G26920;AT4G23220;AT3G55840;AT4G23180;AT1G22890;AT4G23810;AT1G05347;AT5G57220;AT3G30775;AT3G50480;AT1G02660;AT5G44568;AT3G56400;AT1G80080;AT3G13437;AT2G36490;AT5G41750;AT4G18253;AT5G46871;AT4G12495;AT1G18570;AT4G23190	WRKY40;WRKY33;;LLP;;;TGG2;TLP1;DTX18;LECRK72;;AGO5;;CBP60G;CRK14;HSPRO1;CRK10;;WRKY53;;CYP81F2;POX1;HR4;PLIP2;;WRKY70;TMM;;ROS1;;;;;MYB51;CRK11
GO:0009751	BP	response to salicylic acid	9/239	154/28183	7.10766e-06	0.00308087	AT4G23810;AT1G80840;AT5G03350;AT3G50480;AT5G44568;AT3G56400;AT4G03443;AT3G48360;AT1G22890	WRKY53;WRKY40;LLP;HR4;;WRKY70;;BT2;
GO:0014070	BP	response to organic cyclic compound	11/239	242/28183	7.7204e-06	0.00321261	AT1G77120;AT3G50480;AT1G80840;AT4G23810;AT5G03350;AT4G03443;AT5G44568;AT3G56400;AT5G57560;AT3G48360;AT1G22890	ADH1;HR4;WRKY40;WRKY53;LLP;;;WRKY70;XTH22;BT2;
GO:0000302	BP	response to reactive oxygen species	9/239	174/28183	1.89461e-05	0.00758063	AT1G77120;AT4G23810;AT1G19020;AT3G48360;AT1G72520;AT1G04953;AT1G05675;AT1G69890;AT3G56400	ADH1;WRKY53;;BT2;LOX4;;UGT74E1;;WRKY70
GO:0010033	BP	response to organic substance	32/239	1672/28183	2.12807e-05	0.00819936	AT3G23230;AT1G80840;AT2G38470;AT5G03350;AT4G03443;AT5G25980;AT4G24180;AT3G55980;AT3G09870;AT2G45900;AT5G57560;AT5G24240;AT1G28330;AT1G77120;AT5G26920;AT3G48360;AT1G19050;AT1G05675;AT1G17345;AT1G22890;AT4G23810;AT3G43190;AT3G50480;AT5G44568;AT3G56400;AT1G80080;AT3G16530;AT4G34790;AT5G66700;AT1G74890;AT4G34770;AT1G04953	ERF098;WRKY40;WRKY33;LLP;;TGG2;TLP1;SZF1;;;XTH22;PI4KG3;DRM1;ADH1;CBP60G;BT2;ARR7;UGT74E1;SAUR77;;WRKY53;SUS4;HR4;;WRKY70;TMM;;;ATHB-53;ARR15;;
GO:0009682	BP	induced systemic resistance	4/239	21/28183	2.69477e-05	0.010012	AT1G18570;AT4G24180;AT5G57220;AT3G56400	MYB51;TLP1;CYP81F2;WRKY70
GO:0010200	BP	response to chitin	8/239	157/28183	6.14132e-05	0.0220304	AT4G23810;AT3G23230;AT1G80840;AT2G38470;AT1G19050;AT3G55980;AT3G16530;AT3G56400	WRKY53;ERF098;WRKY40;WRKY33;ARR7;SZF1;;WRKY70
GO:1901700	BP	response to oxygen-containing compound	29/239	1524/28183	6.55567e-05	0.0227329	AT3G23230;AT1G80840;AT2G38470;AT5G03350;AT4G03443;AT5G25980;AT3G55980;AT2G45900;AT5G57560;AT5G24240;AT1G28330;AT1G77120;AT3G48360;AT1G19050;AT1G05675;AT1G69890;AT1G22890;AT4G23810;AT3G43190;AT3G30775;AT3G50480;AT5G44568;AT3G56400;AT1G80080;AT3G16530;AT3G13437;AT1G19020;AT1G04953;AT1G72520	ERF098;WRKY40;WRKY33;LLP;;TGG2;SZF1;;XTH22;PI4KG3;DRM1;ADH1;BT2;ARR7;UGT74E1;;;WRKY53;SUS4;POX1;HR4;;WRKY70;TMM;;;;;LOX4

## Sheet: MG132 downregulated GO
GO terms (TOP30 enriched) of downregulated DEGs in MG132 treated wild-type plant
GO ID	Term Type	Description	Ratio_in_study	Ratio_in_pop	Pvalue	Padjust	Gene_ids	Gene_names
GO:0006722	BP	triterpenoid metabolic process	7/498	25/28276	1.84072e-07	0.00128893	AT5G36140;AT5G36130;AT5G42590;AT5G47990;AT5G48000;AT5G42600;AT5G48010	CYP716A2;;CYP71A16;CYP705A5;CYP708A2;MRN1;THAS1
GO:0009733	BP	response to auxin	25/498	314/28276	9.21354e-07	0.00128893	AT1G29500;AT1G52830;AT5G64770;AT3G03850;AT1G29440;AT3G03830;AT1G29460;AT5G18050;AT1G28130;AT3G05630;AT3G03840;AT5G47230;AT1G29510;AT1G29430;AT4G14560;AT1G29450;AT3G03820;AT3G53250;AT2G37030;AT5G18060;AT1G27740;AT4G32280;AT4G37610;AT4G30290;AT4G27280	SAUR66;IAA6;RGF9;;SAUR63;SAUR28;;SAUR22;GH3.17;PLPZETA2;;ERF5;SAUR67;SAUR62;IAA1;SAUR64;;;;SAUR23;BHLH54;IAA29;BT5;XTH19;KRP1
GO:0006720	BP	isoprenoid metabolic process	17/498	236/28276	1.13703e-06	0.00128893	AT5G36140;AT3G14550;AT5G58784;AT5G36130;AT5G42590;AT5G47990;AT5G48010;AT3G14540;AT4G34650;AT5G48000;AT3G14530;AT5G42600;AT2G23410;AT3G29410;AT4G19170;AT5G45340;AT1G80340	CYP716A2;GGPS3;;;CYP71A16;CYP705A5;THAS1;TPS19;SQS2;CYP708A2;GGPPS9;MRN1;DPS;TPS25;CCD4;CYP707A3;GA3OX2
GO:0016036	BP	cellular response to phosphate starvation	10/498	81/28276	1.61125e-06	0.00128893	AT1G73010;AT5G20150;AT2G45130;AT5G20410;AT1G18420;AT2G11810;AT3G05630;AT2G26660;AT1G68740;AT5G01220	PS2;SPX1;SPX3;MGD2;ALMT3;MGD3;PLPZETA2;SPX2;PHO1-H1;SQD2
GO:0010033	BP	response to organic substance	59/498	1657/28276	1.62875e-06	0.00128893	AT1G64380;AT1G29500;AT1G52830;AT3G02885;AT2G34810;AT5G64770;AT3G03850;AT1G29440;AT2G44840;AT3G03830;AT1G29460;AT1G74670;AT5G18050;AT3G04290;AT1G13420;AT1G28130;AT2G46830;AT4G37610;AT3G48100;AT3G16690;AT1G19050;AT3G57540;AT1G08650;AT2G40000;AT5G28770;AT5G47230;AT1G29510;AT1G29430;AT3G27690;AT1G73580;AT1G59940;AT2G18300;AT3G03840;AT4G14560;AT1G29450;AT5G51190;AT3G61190;AT3G53250;AT2G37030;AT2G01530…	ERF061;SAUR66;IAA6;GASA5;;RGF9;;SAUR63;ERF13;SAUR28;;GASA6;SAUR22;LTL1;SOT8;GH3.17;CCA1;BT5;ARR5;SWEET16;ARR7;REM4.1;PPCK1;HSPRO2;BZIP63;ERF5;SAUR67;SAUR62;LHCB2.4;CAR3;ARR3;;;IAA1;SAUR64;ERF105;BAP1;;;MLP329;PRE1;SAUR23;BHLH54;AKT2;PFP-BETA2;;ATL14;WRKY60;IAA29;PLPZETA2;;PEP2;DREB2D;ATEXPA1;XTH19;KRP1;ARF11;;
GO:0006721	BP	terpenoid metabolic process	15/498	192/28276	1.77091e-06	0.00128893	AT5G36140;AT3G14550;AT3G14540;AT5G47990;AT5G36130;AT5G42590;AT1G80340;AT4G34650;AT5G48000;AT3G14530;AT5G42600;AT3G29410;AT4G19170;AT5G45340;AT5G48010	CYP716A2;GGPS3;TPS19;CYP705A5;;CYP71A16;GA3OX2;SQS2;CYP708A2;GGPPS9;MRN1;TPS25;CCD4;CYP707A3;THAS1
GO:0009755	BP	hormone-mediated signaling pathway	44/498	966/28276	2.0989e-06	0.00128893	AT1G64380;AT3G47710;AT1G29500;AT1G52830;AT1G68870;AT3G02885;AT5G25190;AT1G68840;AT4G30610;AT1G29440;AT5G08150;AT2G44840;AT1G74670;AT3G03830;AT1G29460;AT4G15230;AT5G18050;AT1G36060;AT4G32280;AT5G12050;AT3G48100;AT1G19050;AT2G18300;AT5G10120;AT5G47230;AT1G29510;AT1G29430;AT1G73580;AT1G59940;AT1G26210;AT4G14560;AT1G29450;AT5G51190;AT3G16370;AT5G39860;AT5G18060;AT1G10560;AT1G79700;AT2G41310;AT1G71130…	ERF061;PRE4;SAUR66;IAA6;ATSOFL2;GASA5;ERF003;RAV2;SCPL24;SAUR63;SOB5;ERF13;GASA6;SAUR28;;ABCG30;SAUR22;ERF055;IAA29;;ARR5;ARR7;;EIL4;ERF5;SAUR67;SAUR62;CAR3;ARR3;ATSOFL1;IAA1;SAUR64;ERF105;APG;PRE1;SAUR23;PUB18;;ARR8;ERF070;;EIL5;ERF104;ARF11
GO:0006629	BP	lipid metabolic process	55/498	1300/28276	2.176e-06	0.00128893	AT5G36140;AT2G42850;AT4G33790;AT3G02870;AT5G41080;AT4G01950;AT5G08030;AT3G16370;AT3G14530;AT1G30370;AT4G19170;AT5G45340;AT3G04290;AT3G14550;AT1G29660;AT1G75900;AT3G48790;AT5G42590;AT3G56040;AT5G01220;AT5G48010;AT5G55050;AT5G58784;AT5G36130;AT1G64400;AT2G28860;AT5G45670;AT5G20410;AT5G18630;AT1G26360;AT5G48000;AT5G42600;AT2G46220;AT5G45950;AT2G23410;AT3G29410;AT2G14060;AT1G12740;AT2G26420;AT2G32010…	CYP716A2;CYP718;FAR3;VTC4;GDPD2;ATGPAT3;;APG;GGPPS9;;CCD4;CYP707A3;LTL1;GGPS3;;EXL3;;CYP71A16;UGP3;SQD2;THAS1;;;;LACS3;CYP710A4;;MGD2;;MES13;CYP708A2;MRN1;;;DPS;TPS25;;CYP87A2;PIP5K3;IP5P7;;TPS19;SMO1-3;;CYP705A5;;MGD3;AT1;GDPD1;PLPZETA2;;;GA3OX2;;SQS2
GO:0042221	BP	response to chemical	96/498	2749/28276	2.60177e-06	0.00128893	AT1G64380;AT3G03850;AT5G18050;AT3G04290;AT2G32010;AT1G72920;AT3G16690;AT1G19050;AT3G24715;AT1G29430;AT3G03820;AT1G36060;AT2G34620;AT4G19030;AT5G18060;AT1G73330;AT3G02040;AT3G57540;AT1G73580;AT4G30290;AT1G15460;AT1G76800;AT5G26220;AT1G13420;AT1G29440;AT3G03830;AT2G34810;AT5G20790;AT4G37610;AT5G20150;AT1G28130;AT5G60780;AT1G03020;AT1G08650;AT2G40000;AT1G29510;AT4G28680;AT1G29450;AT1G17190;AT3G53250…	ERF061;;SAUR22;LTL1;IP5P7;;SWEET16;ARR7;;SAUR62;;ERF055;;NIP1-1;SAUR23;ATDR4;GDPD1;REM4.1;CAR3;XTH19;BOR4;;GGCT2_1;SOT8;SAUR63;SAUR28;;;BT5;SPX1;GH3.17;NRT2.3;GRXS1;PPCK1;HSPRO2;SAUR67;TYRDC;SAUR64;GSTU26;;;OXS3;MLP329;AKT2;;ATL14;;PAP17;SAUR66;IAA6;RGF9;;ERF13;;;CYP707A3;IAA29;ARR5;GRXS6;NUDT4;BZIP63;ERF5;LHCB2.4;ANN3;ARR3;IAA1;SPX2;ERF105;GDPD2;BHLH54;;WRKY60;PLPZETA2;;PEP2;DREB2D;;PS2;GASA5;NP…
GO:0019187	MF	beta-1,4-mannosyltransferase activity	6/498	26/28276	4.9425e-06	0.0013142	AT4G15290;AT3G56000;AT4G23990;AT4G24010;AT2G32620;AT1G23480	CSLB5;CSLA14;CSLG3;CSLG1;CSLB2;CSLA3
GO:0051753	MF	mannan synthase activity	6/498	26/28276	4.9425e-06	0.0013142	AT4G15290;AT3G56000;AT4G23990;AT4G24010;AT2G32620;AT1G23480	CSLB5;CSLA14;CSLG3;CSLG1;CSLB2;CSLA3
GO:0071456	BP	cellular response to hypoxia	17/498	267/28276	6.03488e-06	0.00152638	AT4G32480;AT1G68840;AT2G40000;AT5G20150;AT1G73010;AT4G30370;AT5G45340;AT1G18300;AT3G07350;AT3G02040;AT1G72920;AT2G26660;AT5G41080;AT5G20790;AT4G30290;AT4G27280;AT3G24715	;RAV2;HSPRO2;SPX1;PS2;ATL14;CYP707A3;NUDT4;;GDPD1;;SPX2;GDPD2;;XTH19;KRP1;
GO:1901615	BP	organic hydroxy compound metabolic process	21/498	388/28276	6.4784e-06	0.0015433	AT5G36140;AT3G02870;AT5G58784;AT4G22755;AT5G36130;AT5G45340;AT2G28860;AT4G33770;AT5G47990;AT1G18870;AT5G08030;AT3G48790;AT1G26360;AT3G02040;AT4G28680;AT5G41080;AT2G23410;AT2G42850;AT1G12740;AT5G48000;AT4G34650	CYP716A2;VTC4;;SMO1-3;;CYP707A3;CYP710A4;ITPK2;CYP705A5;ICS2;;;MES13;GDPD1;TYRDC;GDPD2;DPS;CYP718;CYP87A2;CYP708A2;SQS2
GO:0036294	BP	cellular response to decreased oxygen levels	17/498	269/28276	6.66057e-06	0.0015433	AT4G32480;AT1G68840;AT2G40000;AT5G20150;AT1G73010;AT4G30370;AT5G45340;AT1G18300;AT3G07350;AT3G02040;AT1G72920;AT2G26660;AT5G41080;AT5G20790;AT4G30290;AT4G27280;AT3G24715	;RAV2;HSPRO2;SPX1;PS2;ATL14;CYP707A3;NUDT4;;GDPD1;;SPX2;GDPD2;;XTH19;KRP1;
GO:0050896	BP	response to stimulus	153/498	6196/28276	6.77558e-06	0.0015433	AT5G49730;AT4G18220;AT1G64380;AT3G03850;AT1G80920;AT5G18050;AT3G04290;AT5G57785;AT1G75100;AT1G72920;AT3G16690;AT1G19050;AT3G24715;AT1G09350;AT5G58784;AT1G29430;AT5G20410;AT5G01220;AT2G18980;AT1G14960;AT3G03820;AT1G36060;AT2G34620;AT4G25470;AT4G19030;AT5G18060;AT1G73330;AT2G45130;AT2G11810;AT3G02040;AT3G57540;AT2G02710;AT1G73580;AT4G30290;AT1G15460;AT1G76800;AT1G80340;AT5G26220;AT5G04190;AT3G47710…	FRO6;PUP21;ERF061;;ATJ8;SAUR22;LTL1;;JAC1;;SWEET16;ARR7;;GOLS3;;SAUR62;MGD2;SQD2;PER16;;;ERF055;;DREB1C;NIP1-1;SAUR23;ATDR4;SPX3;MGD3;GDPD1;REM4.1;TLP1;CAR3;XTH19;BOR4;;GA3OX2;GGCT2_1;PKS4;PRE4;SOT8;;ICS2;SAUR63;SAUR28;;;BT5;THAS1;PR-1-LIKE;SPX1;GH3.17;NRT2.3;GRXS1;KLP;PPCK1;HSPRO2;PHO1-H1;SAUR67;DREB2D;TYRDC;SAUR64;;GSTU26;DPS;;OXS3;NSP4;MLP329;;IP5P7;AKT2;;IAA29;ATL14;CYP705A5;NSP3;PBL26;;atnud…
GO:0071453	BP	cellular response to oxygen levels	17/498	270/28276	6.99472e-06	0.0015433	AT4G32480;AT1G68840;AT2G40000;AT5G20150;AT1G73010;AT4G30370;AT5G45340;AT1G18300;AT3G07350;AT3G02040;AT1G72920;AT2G26660;AT5G41080;AT5G20790;AT4G30290;AT4G27280;AT3G24715	;RAV2;HSPRO2;SPX1;PS2;ATL14;CYP707A3;NUDT4;;GDPD1;;SPX2;GDPD2;;XTH19;KRP1;
GO:0000160	BP	phosphorelay signal transduction system	17/498	270/28276	6.99472e-06	0.0015433	AT1G64380;AT5G47230;AT1G71130;AT3G48100;AT1G59940;AT1G68840;AT3G16370;AT1G79700;AT5G61600;AT2G44840;AT5G51190;AT1G19050;AT5G25190;AT5G65100;AT1G36060;AT2G41310;AT5G10120	ERF061;ERF5;ERF070;ARR5;ARR3;RAV2;APG;;ERF104;ERF13;ERF105;ARR7;ERF003;EIL5;ERF055;ARR8;EIL4
GO:0003700	MF	DNA-binding transcription factor activity	59/498	1841/28276	8.68776e-06	0.00183861	AT1G64380;AT5G54230;AT3G47710;AT1G52830;AT3G02940;AT5G05085;AT5G25190;AT5G15310;AT2G44840;AT4G00950;AT5G42630;AT4G28840;AT4G32280;AT1G71130;AT3G61950;AT1G76110;AT5G55690;AT2G20080;AT2G42380;AT1G66470;AT5G61430;AT5G45580;AT5G51780;AT1G68840;AT1G27740;AT5G47230;AT5G10120;AT3G46130;AT1G68190;AT5G37260;AT1G75490;AT2G18300;AT4G14560;AT5G51190;AT2G47270;AT5G15830;AT3G58120;AT2G22770;AT1G36060;AT4G25470…	ERF061;MYB49;PRE4;IAA6;MYB107;;ERF003;ATMYB16;ERF13;MEE47;KAN4;SPEAR3;IAA29;ERF070;BHLH67;HMGB9;;SPEAR1;BZIP34;BHLH83;NAC100;PHL11;;RAV2;BHLH54;ERF5;EIL4;ATMYB48;;RVE2;DREB2D;;IAA1;ERF105;UPB1;AtbZIP3;BZIP61;NAI1;ERF055;DREB1C;PRE1;;POLAR;HDG8;BHLH126;BZIP63;WRKY60;CBP60F;;CCA1;BRN2;EIL5;anac088;;ERF104;ATCTH;BHLH57;ARF11;COL2
GO:0031669	BP	cellular response to nutrient levels	14/498	197/28276	1.16033e-05	0.00222827	AT1G73010;AT5G20150;AT5G28770;AT2G45130;AT5G20410;AT1G18420;AT2G11810;AT3G05630;AT5G51795;AT3G16690;AT1G68740;AT5G01220;AT2G26660;AT1G15460	PS2;SPX1;BZIP63;SPX3;MGD2;ALMT3;MGD3;PLPZETA2;KLP;SWEET16;PHO1-H1;SQD2;SPX2;BOR4
GO:0009725	BP	response to hormone	41/498	1125/28276	1.29239e-05	0.00243674	AT1G29500;AT1G52830;AT2G34810;AT5G64770;AT3G03850;AT1G29440;AT3G03830;AT1G29460;AT5G18050;AT1G13420;AT1G28130;AT4G37610;AT3G48100;AT1G19050;AT3G03840;AT5G28770;AT5G47230;AT1G29510;AT1G29430;AT3G27690;AT1G59940;AT2G18300;AT4G14560;AT1G29450;AT3G03820;AT3G53250;AT2G37030;AT5G39860;AT5G18060;AT1G27740;AT4G22200;AT4G32280;AT5G18860;AT3G05630;AT3G57540;AT5G64890;AT1G69530;AT4G30290;AT4G27280;AT2G46530…	SAUR66;IAA6;;RGF9;;SAUR63;SAUR28;;SAUR22;SOT8;GH3.17;BT5;ARR5;ARR7;;BZIP63;ERF5;SAUR67;SAUR62;LHCB2.4;ARR3;;IAA1;SAUR64;;;;PRE1;SAUR23;BHLH54;AKT2;IAA29;;PLPZETA2;REM4.1;PEP2;ATEXPA1;XTH19;KRP1;ARF11;
GO:0009736	BP	cytokinin-activated signaling pathway	9/498	83/28276	1.57154e-05	0.0028098	AT1G68870;AT1G59940;AT1G26210;AT3G16370;AT2G41310;AT5G08150;AT3G48100;AT1G19050;AT1G58460	ATSOFL2;ARR3;ATSOFL1;APG;ARR8;SOB5;ARR5;ARR7;
GO:0009267	BP	cellular response to starvation	13/498	179/28276	1.88337e-05	0.00325509	AT1G73010;AT5G20150;AT2G45130;AT5G20410;AT1G18420;AT2G11810;AT3G05630;AT5G51795;AT3G16690;AT1G68740;AT5G01220;AT2G26660;AT5G28770	PS2;SPX1;SPX3;MGD2;ALMT3;MGD3;PLPZETA2;KLP;SWEET16;PHO1-H1;SQD2;SPX2;BZIP63
GO:0080003	BP	thalianol metabolic process	3/498	4/28276	2.14377e-05	0.00364442	AT5G48000;AT5G47990;AT5G48010	CYP708A2;CYP705A5;THAS1
GO:0001666	BP	response to hypoxia	17/498	296/28276	2.30179e-05	0.00384994	AT4G32480;AT1G68840;AT2G40000;AT5G20150;AT1G73010;AT4G30370;AT5G45340;AT1G18300;AT3G07350;AT3G02040;AT1G72920;AT2G26660;AT5G41080;AT5G20790;AT4G30290;AT4G27280;AT3G24715	;RAV2;HSPRO2;SPX1;PS2;ATL14;CYP707A3;NUDT4;;GDPD1;;SPX2;GDPD2;;XTH19;KRP1;
GO:0016125	BP	sterol metabolic process	9/498	88/28276	2.52777e-05	0.00409577	AT5G36140;AT2G42850;AT4G22755;AT5G36130;AT2G28860;AT5G45340;AT5G48000;AT1G12740;AT4G34650	CYP716A2;CYP718;SMO1-3;;CYP710A4;CYP707A3;CYP708A2;CYP87A2;SQS2
GO:0046618	BP	xenobiotic export	7/498	50/28276	2.61496e-05	0.00410866	AT5G38030;AT1G33090;AT1G33100;AT1G11670;AT2G04090;AT5G44050;AT1G66760	DTX30;DTX22;DTX20;DTX36;DTX5;DTX28;DTX9
GO:1990961	BP	xenobiotic detoxification by transmembrane export across the plasma membrane	7/498	50/28276	2.61496e-05	0.00410866	AT5G38030;AT1G33090;AT1G33100;AT1G11670;AT2G04090;AT5G44050;AT1G66760	DTX30;DTX22;DTX20;DTX36;DTX5;DTX28;DTX9
GO:0036293	BP	response to decreased oxygen levels	17/498	300/28276	2.72919e-05	0.00415186	AT4G32480;AT1G68840;AT2G40000;AT5G20150;AT1G73010;AT4G30370;AT5G45340;AT1G18300;AT3G07350;AT3G02040;AT1G72920;AT2G26660;AT5G41080;AT5G20790;AT4G30290;AT4G27280;AT3G24715	;RAV2;HSPRO2;SPX1;PS2;ATL14;CYP707A3;NUDT4;;GDPD1;;SPX2;GDPD2;;XTH19;KRP1;
GO:0070482	BP	response to oxygen levels	17/498	303/28276	3.09457e-05	0.00443814	AT4G32480;AT1G68840;AT2G40000;AT5G20150;AT1G73010;AT4G30370;AT5G45340;AT1G18300;AT3G07350;AT3G02040;AT1G72920;AT2G26660;AT5G41080;AT5G20790;AT4G30290;AT4G27280;AT3G24715	;RAV2;HSPRO2;SPX1;PS2;ATL14;CYP707A3;NUDT4;;GDPD1;;SPX2;GDPD2;;XTH19;KRP1;
GO:0009719	BP	response to endogenous stimulus	41/498	1168/28276	3.19463e-05	0.00443912	AT1G29500;AT1G52830;AT2G34810;AT5G64770;AT3G03850;AT1G29440;AT3G03830;AT1G29460;AT5G18050;AT1G13420;AT1G28130;AT4G37610;AT3G48100;AT1G19050;AT3G03840;AT5G28770;AT5G47230;AT1G29510;AT1G29430;AT3G27690;AT1G59940;AT2G18300;AT4G14560;AT1G29450;AT3G03820;AT3G53250;AT2G37030;AT5G39860;AT5G18060;AT1G27740;AT4G22200;AT4G32280;AT5G18860;AT3G05630;AT3G57540;AT5G64890;AT1G69530;AT4G30290;AT4G27280;AT2G46530…	SAUR66;IAA6;;RGF9;;SAUR63;SAUR28;;SAUR22;SOT8;GH3.17;BT5;ARR5;ARR7;;BZIP63;ERF5;SAUR67;SAUR62;LHCB2.4;ARR3;;IAA1;SAUR64;;;;PRE1;SAUR23;BHLH54;AKT2;IAA29;;PLPZETA2;REM4.1;PEP2;ATEXPA1;XTH19;KRP1;ARF11;

## Sheet: rpn10 downregulated GO
GO terms (TOP30 enriched) of downregulated DEGs in rpn10 mutant
GO ID	Term Type	Description	Ratio_in_study	Ratio_in_pop	Pvalue	Padjust	Gene_ids	Gene_names
GO:0009813	BP	flavonoid biosynthetic process	16/989	77/28276	4.04164e-07	0.00108947	AT5G05270;AT2G47460;AT1G78570;AT4G09820;AT4G25640;AT1G56650;AT5G08640;AT3G21560;AT3G51240;AT2G02990;AT5G13930;AT3G29590;AT5G07990;AT5G42800;AT4G14090;AT5G54060	CHI3;MYB12;RHM1;TT8;ATDTX35;MYB75;FLS1;UGT84A2;F3H;RNS1;CHS;5MAT;CYP75B1;DFRA;UGT75C1;A3G2XYLT
GO:0019748	BP	secondary metabolic process	38/989	361/28276	5.83649e-07	0.00108947	AT3G10340;AT4G33790;AT5G64120;AT3G21560;AT2G22330;AT3G53260;AT1G52400;AT2G22920;AT2G37040;AT1G76790;AT2G29130;AT1G51470;AT5G66690;AT1G66270;AT5G13930;AT5G36180;AT4G14090;AT1G02930;AT5G60020;AT5G17050;AT3G12240;AT1G65060;AT5G23020;AT1G17190;AT4G39950;AT4G37410;AT3G16410;AT3G62760;AT1G12160;AT1G50110;AT1G18140;AT3G16390;AT5G14200;AT5G26310;AT1G21110;AT5G17220;AT4G26220;AT1G62560	PAL4;FAR3;PER71;UGT84A2;CYP79B3;PAL2;BGLU18;SCPL12;PAL1;IGMT5;LAC2;TGG5;UGT72E2;BGLU21;CHS;SCPL1;UGT75C1;GSTF6;LAC17;UGT78D2;SCPL15;4CL3;MAM3;GSTU26;CYP79B2;CYP81F4;NSP4;GSTF13;;BCAT6;LAC1;NSP3;IMDH3;UGT72E3;IGMT3;GSTF12;;FMOGS-OX3
GO:0001666	BP	response to hypoxia	33/989	296/28276	6.82438e-07	0.00108947	AT1G65310;AT5G19120;AT5G20830;AT3G13310;AT3G07350;AT4G24230;AT3G23170;AT5G20790;AT1G68840;AT2G16060;AT2G08780;AT5G63130;AT1G22220;AT5G25110;AT5G65207;AT1G13300;AT1G33055;AT5G15120;AT4G13395;AT1G67360;AT3G49780;AT4G33560;AT2G47520;AT3G43190;AT3G30775;AT5G20250;AT5G66985;AT1G10140;AT5G04340;AT5G54960;AT5G27420;AT1G76650;AT4G30290	ATXTH17;;SUS1;;;ACBP3;;;RAV2;AHB1;;;;CIPK25;;HRS1;;PCO1;DVL10;;PSK3;;ERF071;SUS4;POX1;DIN10;;;ZAT6;PDC2;ATL31;CML38;XTH19
GO:0080167	BP	response to karrikin	20/989	146/28276	8.78145e-07	0.00108947	AT5G05270;AT3G57520;AT4G27030;AT2G47935;AT1G61800;AT5G62210;AT3G22840;AT5G25460;AT1G56650;AT2G39980;AT5G08640;AT5G20250;AT3G21560;AT3G53260;AT1G05680;AT5G17050;AT3G44720;AT3G52740;AT2G37040;AT2G23910	CHI3;RFS2;FAD4;;GPT2;;ELIP1;;MYB75;;FLS1;DIN10;UGT84A2;PAL2;UGT74E2;UGT78D2;ADT4;BIC1;PAL1;
GO:0071456	BP	cellular response to hypoxia	32/989	267/28276	8.86674e-07	0.00108947	AT1G65310;AT5G19120;AT5G20830;AT3G13310;AT3G07350;AT4G24230;AT3G23170;AT5G20790;AT1G68840;AT2G16060;AT2G08780;AT5G63130;AT1G22220;AT5G65207;AT1G13300;AT1G33055;AT5G15120;AT4G13395;AT1G67360;AT3G49780;AT4G33560;AT2G47520;AT3G43190;AT3G30775;AT5G20250;AT5G66985;AT1G10140;AT5G04340;AT5G54960;AT5G27420;AT1G76650;AT4G30290	ATXTH17;;SUS1;;;ACBP3;;;RAV2;AHB1;;;;;HRS1;;PCO1;DVL10;;PSK3;;ERF071;SUS4;POX1;DIN10;;;ZAT6;PDC2;ATL31;CML38;XTH19
GO:0036293	BP	response to decreased oxygen levels	33/989	300/28276	8.99234e-07	0.00108947	AT1G65310;AT5G19120;AT5G20830;AT3G13310;AT3G07350;AT4G24230;AT3G23170;AT5G20790;AT1G68840;AT2G16060;AT2G08780;AT5G63130;AT1G22220;AT5G25110;AT5G65207;AT1G13300;AT1G33055;AT5G15120;AT4G13395;AT1G67360;AT3G49780;AT4G33560;AT2G47520;AT3G43190;AT3G30775;AT5G20250;AT5G66985;AT1G10140;AT5G04340;AT5G54960;AT5G27420;AT1G76650;AT4G30290	ATXTH17;;SUS1;;;ACBP3;;;RAV2;AHB1;;;;CIPK25;;HRS1;;PCO1;DVL10;;PSK3;;ERF071;SUS4;POX1;DIN10;;;ZAT6;PDC2;ATL31;CML38;XTH19
GO:0036294	BP	cellular response to decreased oxygen levels	32/989	269/28276	1.02564e-06	0.00108947	AT1G65310;AT5G19120;AT5G20830;AT3G13310;AT3G07350;AT4G24230;AT3G23170;AT5G20790;AT1G68840;AT2G16060;AT2G08780;AT5G63130;AT1G22220;AT5G65207;AT1G13300;AT1G33055;AT5G15120;AT4G13395;AT1G67360;AT3G49780;AT4G33560;AT2G47520;AT3G43190;AT3G30775;AT5G20250;AT5G66985;AT1G10140;AT5G04340;AT5G54960;AT5G27420;AT1G76650;AT4G30290	ATXTH17;;SUS1;;;ACBP3;;;RAV2;AHB1;;;;;HRS1;;PCO1;DVL10;;PSK3;;ERF071;SUS4;POX1;DIN10;;;ZAT6;PDC2;ATL31;CML38;XTH19
GO:0009812	BP	flavonoid metabolic process	20/989	95/28276	1.04426e-06	0.00108947	AT5G05270;AT3G21560;AT1G78570;AT4G09820;AT4G25640;AT4G27570;AT5G47990;AT1G56650;AT5G08640;AT2G47460;AT3G45070;AT3G51240;AT2G02990;AT5G13930;AT3G29590;AT5G07990;AT5G17220;AT5G42800;AT4G14090;AT5G54060	CHI3;UGT84A2;RHM1;TT8;ATDTX35;UGT79B3;CYP705A5;MYB75;FLS1;MYB12;;F3H;RNS1;CHS;5MAT;CYP75B1;GSTF12;DFRA;UGT75C1;A3G2XYLT
GO:0070482	BP	response to oxygen levels	33/989	303/28276	1.10182e-06	0.00108947	AT1G65310;AT5G19120;AT5G20830;AT3G13310;AT3G07350;AT4G24230;AT3G23170;AT5G20790;AT1G68840;AT2G16060;AT2G08780;AT5G63130;AT1G22220;AT5G25110;AT5G65207;AT1G13300;AT1G33055;AT5G15120;AT4G13395;AT1G67360;AT3G49780;AT4G33560;AT2G47520;AT3G43190;AT3G30775;AT5G20250;AT5G66985;AT1G10140;AT5G04340;AT5G54960;AT5G27420;AT1G76650;AT4G30290	ATXTH17;;SUS1;;;ACBP3;;;RAV2;AHB1;;;;CIPK25;;HRS1;;PCO1;DVL10;;PSK3;;ERF071;SUS4;POX1;DIN10;;;ZAT6;PDC2;ATL31;CML38;XTH19
GO:0071453	BP	cellular response to oxygen levels	32/989	270/28276	1.10241e-06	0.00108947	AT1G65310;AT5G19120;AT5G20830;AT3G13310;AT3G07350;AT4G24230;AT3G23170;AT5G20790;AT1G68840;AT2G16060;AT2G08780;AT5G63130;AT1G22220;AT5G65207;AT1G13300;AT1G33055;AT5G15120;AT4G13395;AT1G67360;AT3G49780;AT4G33560;AT2G47520;AT3G43190;AT3G30775;AT5G20250;AT5G66985;AT1G10140;AT5G04340;AT5G54960;AT5G27420;AT1G76650;AT4G30290	ATXTH17;;SUS1;;;ACBP3;;;RAV2;AHB1;;;;;HRS1;;PCO1;DVL10;;PSK3;;ERF071;SUS4;POX1;DIN10;;;ZAT6;PDC2;ATL31;CML38;XTH19
GO:0046283	BP	anthocyanin-containing compound metabolic process	9/989	35/28276	2.34967e-06	0.00108947	AT4G27570;AT1G56650;AT3G21560;AT2G02990;AT3G29590;AT5G17220;AT5G42800;AT5G54060;AT4G14090	UGT79B3;MYB75;UGT84A2;RNS1;5MAT;GSTF12;DFRA;A3G2XYLT;UGT75C1
GO:0070887	BP	cellular response to chemical stimulus	50/989	666/28276	2.88544e-06	0.00108947	AT1G65310;AT1G64660;AT5G19120;AT2G01830;AT5G20830;AT1G67360;AT3G07350;AT3G59900;AT5G27100;AT3G45710;AT4G24230;AT3G23170;AT5G20790;AT3G45680;AT1G68840;AT2G16060;AT2G08780;AT5G63130;AT5G56030;AT1G22220;AT1G66270;AT1G65970;AT3G27690;AT1G13300;AT3G13310;AT5G03350;AT1G33055;AT5G54060;AT5G15120;AT4G13395;AT4G04810;AT3G49780;AT4G33560;AT2G47520;AT3G43190;AT3G30775;AT5G20250;AT5G66985;AT3G45410;AT5G65207…	ATXTH17;MGL;;AHK4;SUS1;;;ARGOS;GLR2.1;NPF2.5;ACBP3;;;NPF2.3;RAV2;AHB1;;;HSP81-2;;BGLU21;PRXIIC;LHCB2.4;HRS1;;LLP;;A3G2XYLT;PCO1;DVL10;MSRB4;PSK3;;ERF071;SUS4;POX1;DIN10;;LECRK13;;TMM;NPF2.4;;;ZAT6;PDC2;ATL31;CML38;XTH19;UGT74E2
GO:0009628	BP	response to abiotic stimulus	143/989	2408/28276	3.11551e-06	0.00108947	AT1G65310;AT1G64660;AT5G62210;AT3G44720;AT2G33380;AT1G73330;AT3G55990;AT2G29130;AT1G36060;AT1G22220;AT1G66270;AT2G45430;AT5G15120;AT1G09350;AT4G13395;AT2G31180;AT4G33560;AT5G10230;AT5G20250;AT3G58850;AT4G39950;AT4G19230;AT2G40970;AT5G04340;AT3G51080;AT5G27420;AT1G76650;AT5G14920;AT3G51240;AT2G47180;AT4G30290;AT4G26850;AT5G63650;AT1G80340;AT1G02820;AT3G50970;AT3G08770;AT5G15160;AT3G21560;AT3G53260…	ATXTH17;MGL;;ADT4;PXG3;ATDR4;ESK1;LAC2;ERF055;;BGLU21;AHL22;PCO1;GOLS3;DVL10;MYB14;;ANNAT7;DIN10;PAR2;CYP79B2;CYP707A1;MYBC1;ZAT6;GATA6;ATL31;CML38;GASA14;F3H;GOLS1;XTH19;VTC2;SRK2H;GA3OX2;LEA2;XERO2;LTP6;PRE2;UGT84A2;PAL2;REM4.1;BGLU18;;;NPF2.3;;THAS1;;;HSP81-2;CIPK25;PMEI7;DTX48;RAP2-3;MAF1;;FLC;PPCK1;MYB12;RPN10;MSRB4;BHLH78;U2AF35B;BIC1;GSTU26;;PRN1;;PDC2;AZI1;UGT73C1;CYP705A5;CYP18-3;ABCG22;…
GO:0042221	BP	response to chemical	156/989	2749/28276	4.0204e-06	0.00108947	AT1G75750;AT1G65310;AT1G64660;AT4G04460;AT2G33380;AT1G73330;AT4G15680;AT5G27100;AT2G29130;AT2G47180;AT1G22220;AT1G66270;AT2G17500;AT3G16770;AT1G75280;AT5G15120;AT4G13395;AT3G13310;AT1G13430;AT4G33560;AT1G04250;AT5G10230;AT4G25200;AT5G20250;AT4G29080;AT4G15690;AT4G39950;AT1G36060;AT4G19030;AT5G04340;AT5G27420;AT1G76650;AT5G14920;AT1G08430;AT3G57540;AT2G44080;AT4G30290;AT4G26850;AT5G16980;AT5G26220…	GASA1;ATXTH17;MGL;APA3;PXG3;ATDR4;GRXS4;GLR2.1;LAC2;GOLS1;;BGLU21;PILS5;RAP2-3;;PCO1;DVL10;;STO9;;IAA17;ANNAT7;HSP23.6;DIN10;IAA27;GRXS5;CYP79B2;ERF055;NIP1-1;ZAT6;ATL31;CML38;GASA14;ALMT1;REM4.1;ARL;XTH19;VTC2;;GGCT2_1;LEA2;XERO2;LTP6;SOT8;;RAV2;;UGT84A2;BGLU18;;;MLP328;;;HSP81-2;;ARR3;BT5;GRXS1;SBT4.12;DTX48;IMDH3;PPCK1;MYB12;RPN10;MSRB4;;;GSTU26;;MLP329;GSTF13;;;UGT73C1;CESA8;ABCG22;GORK;GSTF1…
GO:0006950	BP	response to stress	216/989	4293/28276	4.89658e-06	0.00108947	AT5G65040;AT1G64660;AT2G17430;AT5G46490;AT4G02420;AT4G39950;AT2G33380;AT5G64100;AT1G73330;AT5G26980;AT1G61180;AT5G54640;AT3G55990;AT3G05727;AT4G21850;AT2G29130;AT5G33355;AT1G22220;AT1G66270;AT1G72840;AT2G04795;AT5G22794;AT5G63660;AT2G34060;AT5G63650;AT1G55010;AT5G15120;AT1G60989;AT1G09350;AT4G13395;AT2G31180;AT5G46510;AT5G11250;AT4G33560;AT5G20410;AT5G10230;AT3G59930;AT5G36930;AT5G20250;AT5G03350…	IRM1;MGL;MLO7;;LECRK44;CYP79B2;PXG3;PER69;ATDR4;SYP41;;RAT5;ESK1;;MSRB9;LAC2;;;BGLU21;;;;PDF2.5;PER19;SRK2H;PDF1.5;PCO1;SCRL7;GOLS3;DVL10;MYB14;;;;MGD2;ANNAT7;;;DIN10;LLP;;;ADT4;CYP707A1;RF9;MYBC1;;ZAT6;;ATL31;CYP79B3;CML38;GASA14;;MGD3;;REM4.1;AZI1;VTC2;;LEA2;;LTP6;;ICS2;RAV2;;;PAL2;NPC3;;BGLU18;;;NPF2.3;CRK25;;HSP81-2;;PER29;BT5;CIPK25;;DTX48;RF9;PDF2.3;FLC;JAL15;;MYB12;RPN10;MSRB4;DIR1;MORC2;;…
GO:0050896	BP	response to stimulus	313/989	6196/28276	5.41033e-06	0.00108947	AT1G75750;AT5G65040;AT1G64660;AT2G17430;AT5G46490;AT4G37320;AT4G02420;AT4G39950;AT2G33830;AT2G33380;AT5G64100;AT1G73330;AT5G26980;AT1G61180;AT5G27100;AT5G54640;AT3G55990;AT5G25110;AT3G05727;AT4G21850;AT3G02885;AT2G29130;AT5G33355;AT5G59090;AT1G22220;AT4G04460;AT1G66270;AT1G72840;AT2G04795;AT4G27030;AT5G22794;AT2G17500;AT5G63660;AT2G45430;AT2G34060;AT3G16770;AT1G55010;AT5G15120;AT1G60989;AT1G09350…	GASA1;IRM1;MGL;MLO7;;CYP81D5;LECRK44;CYP79B2;DRMH1;PXG3;PER69;ATDR4;SYP41;;GLR2.1;RAT5;ESK1;CIPK25;;MSRB9;GASA5;LAC2;;SBT4.12;;APA3;BGLU21;;;FAD4;;PILS5;PDF2.5;AHL22;PER19;RAP2-3;PDF1.5;PCO1;SCRL7;GOLS3;DVL10;MYB14;NSP3;;STO9;;;MGD2;RCI2B;;;;HSP23.6;DIN10;IAA27;MSRB5;;;;PAR2;ADT4;CYP707A1;RF9;ERF055;;ZAT6;;GATA6;ATL31;CYP79B3;CML38;GASA14;MBP1;ALMT1;MGD3;;F3H;REM4.1;ARL;SRK2H;AZI1;VTC2;;GA3OX2;GG…
GO:0009718	BP	anthocyanin-containing compound biosynthetic process	7/989	26/28276	2.30167e-05	0.00271231	AT1G56650;AT3G21560;AT2G02990;AT3G29590;AT5G42800;AT5G54060;AT4G14090	MYB75;UGT84A2;RNS1;5MAT;DFRA;A3G2XYLT;UGT75C1
GO:0006979	BP	response to oxidative stress	38/989	517/28276	2.75214e-05	0.00303613	AT3G57520;AT3G17790;AT5G64120;AT4G04810;AT2G39040;AT3G53260;AT1G05680;AT5G25620;AT1G50290;AT3G60980;AT2G37040;AT4G32770;AT1G08803;AT1G65970;AT2G04795;AT5G13930;AT2G34060;AT4G04830;AT1G02930;AT1G09350;AT5G51890;AT1G07520;AT5G39580;AT2G19810;AT5G24770;AT3G20340;AT3G30775;AT3G17070;AT4G21850;AT1G73120;AT5G20250;AT5G64100;AT1G75280;AT5G38000;AT4G37610;AT2G47180;AT4G04840;AT5G16980	RFS2;PAP17;PER71;MSRB4;PER24;PAL2;UGT74E2;YUC6;;;PAL1;VTE1;;PRXIIC;;CHS;PER19;MSRB5;GSTF6;GOLS3;PER66;;PER62;;VSP2;;POX1;PER29;MSRB9;;DIN10;PER69;;;BT5;GOLS1;MSRB6;
GO:0009834	BP	plant-type secondary cell wall biogenesis	11/989	72/28276	3.89316e-05	0.00388192	AT3G07555;AT5G03170;AT4G33330;AT4G03210;AT3G50220;AT1G43790;AT4G18780;AT1G67328;AT2G37090;AT4G10350;AT5G60490	;FLA11;PGSIP3;XTH9;IRX15;TED6;CESA8;;IRX9;BRN2;FLA12
GO:0006952	BP	defense response	99/989	1880/28276	5.14278e-05	0.00503119	AT5G65040;AT2G17430;AT5G46490;AT4G02420;AT3G44720;AT2G33380;AT5G26980;AT1G61180;AT5G33355;AT5G58480;AT1G59218;AT1G55010;AT1G60989;AT5G46510;AT5G11250;AT3G59930;AT5G36930;AT1G14960;AT1G64795;AT4G39950;AT4G19230;AT1G58848;AT3G53980;AT3G26460;AT5G27420;AT2G22330;AT5G14920;AT1G72855;AT1G72850;AT1G58602;AT4G12470;AT4G26850;AT4G38660;AT3G50970;AT1G18870;AT5G40060;AT1G52400;AT3G23170;AT2G01520;AT4G05200…	IRM1;MLO7;;LECRK44;ADT4;PXG3;SYP41;;;;RF9;PDF1.5;SCRL7;;;;;;;CYP79B2;CYP707A1;RF9;;;ATL31;CYP79B3;GASA14;;;;AZI1;VTC2;;XERO2;ICS2;;BGLU18;;MLP328;CRK25;HSP81-2;;CIPK25;;PDF2.5;DIR1;JAL15;;PDF2.3;MORC2;MLO14;;MLP329;;TIP1-2;ATTI4;ML3;;;;AHK4;ACBP3;PAL1;CYP82F1;;LLP;GSTF6;RXW24L;;;ADT5;VSP2;ERF071;RDL5;HR4;;;CEP1;CYP18-3;CESA8;PER71;LSU2;MLP34;;;VSP1;;;;PER62;POX1;LECRK13;TMM;MBP1;;TAA1;RDL5;CYP81D…
GO:0009698	BP	phenylpropanoid metabolic process	16/989	148/28276	6.49129e-05	0.00623284	AT3G10340;AT5G60020;AT2G29130;AT1G65060;AT1G18140;AT5G66690;AT5G64120;AT1G66270;AT5G17050;AT3G21560;AT3G53260;AT4G33790;AT5G26310;AT4G26220;AT2G37040;AT4G14090	PAL4;LAC17;LAC2;4CL3;LAC1;UGT72E2;PER71;BGLU21;UGT78D2;UGT84A2;PAL2;FAR3;UGT72E3;;PAL1;UGT75C1
GO:0009074	BP	aromatic amino acid family catabolic process	6/989	22/28276	8.31511e-05	0.00730743	AT3G10340;AT3G47680;AT2G22330;AT3G53260;AT4G39950;AT2G37040	PAL4;;CYP79B3;PAL2;CYP79B2;PAL1
GO:0016036	BP	cellular response to phosphate starvation	11/989	81/28276	0.000117375	0.00973739	AT5G03545;AT1G66270;AT3G04530;AT2G11810;AT2G01830;AT3G05630;AT1G13300;AT3G03520;AT5G20410;AT4G33030;AT2G02990	AT4;BGLU21;PPCK2;MGD3;AHK4;PLPZETA2;HRS1;NPC3;MGD2;SQD1;RNS1
GO:0019757	BP	glycosinolate metabolic process	14/989	127/28276	0.000148164	0.0116398	AT1G76790;AT1G51470;AT4G37410;AT1G50110;AT1G66270;AT3G16390;AT1G12160;AT2G22330;AT5G14200;AT5G23020;AT1G21110;AT3G16410;AT1G62560;AT1G52400	IGMT5;TGG5;CYP81F4;BCAT6;BGLU21;NSP3;;CYP79B3;IMDH3;MAM3;IGMT3;NSP4;FMOGS-OX3;BGLU18
GO:0016143	BP	S-glycoside metabolic process	14/989	127/28276	0.000148164	0.0116398	AT1G76790;AT1G51470;AT4G37410;AT1G50110;AT1G66270;AT3G16390;AT1G12160;AT2G22330;AT5G14200;AT5G23020;AT1G21110;AT3G16410;AT1G62560;AT1G52400	IGMT5;TGG5;CYP81F4;BCAT6;BGLU21;NSP3;;CYP79B3;IMDH3;MAM3;IGMT3;NSP4;FMOGS-OX3;BGLU18
GO:0019760	BP	glucosinolate metabolic process	14/989	127/28276	0.000148164	0.0116398	AT1G76790;AT1G51470;AT4G37410;AT1G50110;AT1G66270;AT3G16390;AT1G12160;AT2G22330;AT5G14200;AT5G23020;AT1G21110;AT3G16410;AT1G62560;AT1G52400	IGMT5;TGG5;CYP81F4;BCAT6;BGLU21;NSP3;;CYP79B3;IMDH3;MAM3;IGMT3;NSP4;FMOGS-OX3;BGLU18
GO:0010438	BP	cellular response to sulfur starvation	4/989	9/28276	0.000162818	0.0125068	AT5G22794;AT5G24660;AT5G48850;AT3G49580	;LSU2;SDI1;LSU1
GO:0009415	BP	response to water	31/989	433/28276	0.000176139	0.0133326	AT1G64660;AT3G50970;AT3G08770;AT2G01830;AT5G20830;AT2G33380;AT1G73330;AT1G05680;AT1G52400;AT5G25620;AT2G37040;AT2G29130;AT3G05640;AT5G56030;AT5G37500;AT2G47180;AT1G02930;AT1G02820;AT3G27690;AT2G47520;AT5G10230;AT3G30775;AT1G07803;AT4G39950;AT3G46320;AT1G36060;AT5G15970;AT4G18780;AT5G06530;AT3G57540;AT5G53210	MGL;XERO2;LTP6;AHK4;SUS1;PXG3;ATDR4;UGT74E2;BGLU18;YUC6;PAL1;LAC2;;HSP81-2;GORK;GOLS1;GSTF6;LEA2;LHCB2.4;ERF071;ANNAT7;POX1;;CYP79B2;;ERF055;KIN2;CESA8;ABCG22;REM4.1;SPCH
GO:0006790	BP	sulfur compound metabolic process	33/989	472/28276	0.000191019	0.0143541	AT5G26220;AT1G64660;AT4G33790;AT1G60810;AT1G13420;AT3G45070;AT2G22330;AT3G25570;AT1G52400;AT1G20400;AT1G76790;AT1G51470;AT1G66270;AT5G28020;AT1G02930;AT1G13430;AT1G50110;AT5G23020;AT1G17190;AT4G39950;AT4G31290;AT3G16410;AT4G33030;AT3G62760;AT1G12160;AT1G33320;AT4G37410;AT3G47680;AT3G16390;AT5G14200;AT1G21110;AT5G17220;AT1G62560	GGCT2_1;MGL;FAR3;ACLA-2;SOT8;;CYP79B3;SAMDC3;BGLU18;;IGMT5;TGG5;BGLU21;CYSD2;GSTF6;STO9;BCAT6;MAM3;GSTU26;CYP79B2;GGCT2_2;NSP4;SQD1;GSTF13;;CGS2;CYP81F4;;NSP3;IMDH3;IGMT3;GSTF12;FMOGS-OX3
GO:0009267	BP	cellular response to starvation	17/989	179/28276	0.000193753	0.0143686	AT1G64660;AT5G48850;AT3G49580;AT2G01830;AT5G09735;AT5G20410;AT1G66270;AT5G24660;AT2G11810;AT5G22794;AT3G05630;AT1G13300;AT3G03520;AT5G03545;AT3G04530;AT4G33030;AT2G02990	MGL;SDI1;LSU1;AHK4;;MGD2;BGLU21;LSU2;MGD3;;PLPZETA2;HRS1;NPC3;AT4;PPCK2;SQD1;RNS1

## Sheet: rpt12a downregulated GO
GO terms (TOP30 enriched) of downregulated DEGs in rpn12a mutant
GO ID	Term Type	Description	Ratio_in_study	Ratio_in_pop	Pvalue	Padjust	Gene_ids	Gene_names
GO:0046283	BP	anthocyanin-containing compound metabolic process	10/483	35/28276	1.07398e-07	0.000478425	AT4G22880;AT4G27560;AT4G27570;AT1G56650;AT3G21560;AT3G29590;AT5G17220;AT5G42800;AT4G14090;AT5G54060	LDOX;UGT79B2;UGT79B3;MYB75;UGT84A2;5MAT;GSTF12;DFRA;UGT75C1;A3G2XYLT
GO:0010438	BP	cellular response to sulfur starvation	5/483	9/28276	1.69634e-07	0.000478425	AT5G22794;AT5G24660;AT5G48850;AT3G49580;AT1G04770	;LSU2;SDI1;LSU1;
GO:0009636	BP	response to toxic substance	12/483	102/28276	1.81165e-07	0.000478425	AT5G05600;AT4G15480;AT3G29670;AT1G02940;AT2G36750;AT3G21560;AT5G17220;AT1G10370;AT2G37770;AT1G02950;AT1G02930;AT3G62760	;UGT84A1;PMAT2;ATGSTF5;UGT73C1;UGT84A2;GSTF12;GSTU17;AKR4C9;ATGSTF4;GSTF6;GSTF13
GO:0009718	BP	anthocyanin-containing compound biosynthetic process	7/483	26/28276	2.01793e-07	0.000478425	AT4G22880;AT1G56650;AT3G21560;AT3G29590;AT5G42800;AT4G14090;AT5G54060	LDOX;MYB75;UGT84A2;5MAT;DFRA;UGT75C1;A3G2XYLT
GO:0080167	BP	response to karrikin	19/483	146/28276	2.30678e-07	0.000478425	AT4G31870;AT5G05600;AT1G10370;AT5G05270;AT1G61800;AT5G62210;AT4G24110;AT3G22840;AT5G17050;AT5G19520;AT1G56650;AT3G55120;AT3G21560;AT1G60090;AT3G44450;AT2G44460;AT2G37040;AT2G23910;AT1G05680	GPX7;;GSTU17;CHI3;GPT2;;;ELIP1;UGT78D2;MSL9;MYB75;CHI1;UGT84A2;BGLU4;BIC2;BGLU28;PAL1;;UGT74E2
GO:0009812	BP	flavonoid metabolic process	21/483	95/28276	6.92809e-07	0.000788333	AT5G05270;AT5G05600;AT5G49330;AT4G22880;AT4G27560;AT3G21560;AT3G51238;AT1G56650;AT1G06000;AT3G55120;AT3G45070;AT3G51240;AT5G13930;AT3G29590;AT5G07990;AT5G17220;AT5G42800;AT5G54060;AT2G36792;AT4G27570;AT4G14090	CHI3;;MYB111;LDOX;UGT79B2;UGT84A2;;MYB75;UGT89C1;CHI1;;F3H;CHS;5MAT;CYP75B1;GSTF12;DFRA;A3G2XYLT;;UGT79B3;UGT75C1
GO:0009813	BP	flavonoid biosynthetic process	17/483	77/28276	7.60205e-07	0.000788333	AT5G05270;AT5G05600;AT5G49330;AT4G22880;AT2G36792;AT3G51238;AT1G56650;AT1G06000;AT3G55120;AT3G21560;AT3G51240;AT5G13930;AT3G29590;AT5G07990;AT5G42800;AT4G14090;AT5G54060	CHI3;;MYB111;LDOX;;;MYB75;UGT89C1;CHI1;UGT84A2;F3H;CHS;5MAT;CYP75B1;DFRA;UGT75C1;A3G2XYLT
GO:0042440	BP	pigment metabolic process	16/483	218/28276	1.23538e-06	0.00106757	AT4G22880;AT1G69700;AT5G49330;AT4G37000;AT4G27560;AT4G27570;AT2G36792;AT1G56650;AT3G21560;AT3G14530;AT3G29590;AT1G06000;AT5G17220;AT5G42800;AT5G54060;AT4G14090	LDOX;HVA22C;MYB111;RCCR;UGT79B2;UGT79B3;;MYB75;UGT84A2;GGPPS9;5MAT;UGT89C1;GSTF12;DFRA;A3G2XYLT;UGT75C1
GO:0009628	BP	response to abiotic stimulus	79/483	2408/28276	2.16372e-06	0.00155649	AT1G73010;AT1G64660;AT1G10370;AT3G08770;AT4G14690;AT2G08665;AT5G62210;AT3G22550;AT1G60930;AT2G33380;AT3G21560;AT5G24660;AT5G12030;AT1G08857;AT1G56650;AT2G37770;AT4G15480;AT2G16005;AT2G23910;AT4G10265;AT4G31870;AT1G69700;AT2G29500;AT1G72940;AT1G72900;AT5G15960;AT3G51238;AT3G05640;AT1G54050;AT3G55120;AT2G42540;AT5G13930;AT1G60090;AT1G77080;AT3G49580;AT2G18190;AT5G02200;AT2G18193;AT1G61800;AT1G02930…	PS2;MGL;GSTU17;LTP6;ELIP2;;;FLZ8;RECQL4B;PXG3;UGT84A2;LSU2;HSP17.7;;MYB75;AKR4C9;UGT84A1;ROSY1;;;GPX7;HVA22C;HSP17.6B;;;KIN1;;;HSP17.4B;CHI1;COR15A;CHS;BGLU4;MAF1;LSU1;;FHL;;GPT2;GSTF6;AOC2;;;;;MYB111;PAL1;LTP3;;NPQ6;UGT78D2;;MSL9;ABI4;;;RGL2;BIC2;CYP79B2;CYP707A1;BGLU28;NPY4;AOC1;ATDR4;;GATA6;MED37C;ELIP1;KIN2;LBD41;CHI3;F3H;;UGT74E2;CEP5;;HSP18.1;UGT73C1;GA3OX2
GO:0050896	BP	response to stimulus	166/483	6196/28276	2.81855e-06	0.00155649	AT1G64660;AT4G14690;AT2G17430;AT1G02940;AT2G33380;AT1G73330;AT5G26980;AT4G15480;AT1G61180;AT5G27100;AT3G55120;AT3G05727;AT3G04210;AT5G43580;AT1G72840;AT5G22794;AT1G75580;AT1G55010;AT5G05600;AT3G13310;AT5G62210;AT4G33560;AT5G20410;AT5G36930;AT4G25200;AT4G39950;AT5G09735;AT1G58848;AT3G26460;AT3G10040;AT3G51080;AT4G15680;AT4G19230;AT1G72855;AT1G72850;AT1G58602;AT3G51240;AT1G05680;AT5G43500;AT1G64700…	MGL;ELIP2;MLO7;ATGSTF5;PXG3;ATDR4;SYP41;UGT84A1;;GLR2.1;CHI1;;;;;;;PDF1.5;;;;;MGD2;;HSP23.6;CYP79B2;;RF9;;;GATA6;GRXS4;CYP707A1;;;;F3H;UGT74E2;ARP9;;GA3OX2;GGCT2_1;;LTP6;;;;ICS2;;UGT84A2;HSP17.7;MGD3;;HSP17.6B;;ATTI2;GRXS1;PDF2.5;FHL;MAF1;ATGSTF4;JAL15;;GRXS3;AOC1;LTP3;MORC2;PCMP-H49;BIC2;BGLU28;;GSTF13;;;UGT73C1;ATTI4;;GSTF12;HSP18.1;;GSTU17;GG3;;XTH20;AKR4C9;;;ROSY1;CYP82F1;DTX30;LSU1;SOT8;RPA3…
GO:0006950	BP	response to stress	120/483	4293/28276	3.5754e-06	0.00155649	AT1G64660;AT4G14690;AT2G17430;AT3G04210;AT2G33380;AT1G73330;AT5G26980;AT1G61180;AT3G05727;AT5G43580;AT1G72840;AT5G22794;AT1G55010;AT5G05600;AT3G13310;AT4G33560;AT5G20410;AT5G36930;AT4G39950;AT5G09735;AT1G58848;AT3G26460;AT3G10040;AT2G42540;AT4G19230;AT1G72855;AT1G72850;AT1G58602;AT5G43500;AT1G64700;AT1G05680;AT3G08770;AT4G10265;AT1G72060;AT1G18870;AT5G40060;AT2G11810;AT2G29500;AT1G72900;AT2G43520…	MGL;ELIP2;MLO7;;PXG3;ATDR4;SYP41;;;;;;PDF1.5;;;;MGD2;;CYP79B2;;RF9;;;COR15A;CYP707A1;;;;ARP9;;UGT74E2;LTP6;;;ICS2;;MGD3;HSP17.6B;;ATTI2;PAL1;PDF2.5;JAL15;;AOC1;LTP3;MORC2;PCMP-H49;BGLU28;;;;ELIP1;ATTI4;;HSP18.1;;GSTU17;;HSP17.7;AKR4C9;;;ROSY1;CYP82F1;LSU1;RPA3A;KIN1;HSP17.4B;;AOC2;;;;GSTF6;RXW24L;FER2;;RDL5;;;MED37C;;;KIN2;;LBD41;CEP5;CEP1;;PS2;FLZ8;RECQL4B;;LSU2;MLP34;;GPX7;HVA22C;SDI1;;VSP1;LEC…
GO:0071456	BP	cellular response to hypoxia	17/483	267/28276	4.03437e-06	0.00155649	AT1G73010;AT3G13310;AT3G10040;AT1G72940;AT4G10265;AT4G33560;AT4G24110;AT2G36792;AT5G12030;AT5G66985;AT1G72900;AT3G22550;AT1G54050;AT1G33055;AT3G02550;AT1G08857;AT5G54470	PS2;;;;;;;;HSP17.7;;;FLZ8;HSP17.4B;;LBD41;;
GO:0036294	BP	cellular response to decreased oxygen levels	17/483	269/28276	4.45707e-06	0.00155649	AT1G73010;AT3G13310;AT3G10040;AT1G72940;AT4G10265;AT4G33560;AT4G24110;AT2G36792;AT5G12030;AT5G66985;AT1G72900;AT3G22550;AT1G54050;AT1G33055;AT3G02550;AT1G08857;AT5G54470	PS2;;;;;;;;HSP17.7;;;FLZ8;HSP17.4B;;LBD41;;
GO:0071453	BP	cellular response to oxygen levels	17/483	270/28276	4.68299e-06	0.00156654	AT1G73010;AT3G13310;AT3G10040;AT1G72940;AT4G10265;AT4G33560;AT4G24110;AT2G36792;AT5G12030;AT5G66985;AT1G72900;AT3G22550;AT1G54050;AT1G33055;AT3G02550;AT1G08857;AT5G54470	PS2;;;;;;;;HSP17.7;;;FLZ8;HSP17.4B;;LBD41;;
GO:0019748	BP	secondary metabolic process	20/483	361/28276	4.85184e-06	0.0015723	AT4G22880;AT4G14090;AT1G10370;AT1G73290;AT5G17050;AT2G23010;AT1G02950;AT3G21560;AT5G17220;AT1G50110;AT5G13930;AT1G02930;AT4G39950;AT1G02940;AT2G44460;AT1G65060;AT1G62560;AT2G37040;AT1G61810;AT3G62760	LDOX;UGT75C1;GSTU17;SCPL5;UGT78D2;SCPL9;ATGSTF4;UGT84A2;GSTF12;BCAT6;CHS;GSTF6;CYP79B2;ATGSTF5;BGLU28;4CL3;FMOGS-OX3;PAL1;BGLU45;GSTF13
GO:0051259	BP	protein complex oligomerization	8/483	64/28276	1.30941e-05	0.00366988	AT1G73010;AT1G64660;AT2G29500;AT2G42540;AT1G17710;AT1G54050;AT5G12030;AT5G59720	PS2;MGL;HSP17.6B;COR15A;;HSP17.4B;HSP17.7;HSP18.1
GO:0009267	BP	cellular response to starvation	13/483	179/28276	1.36687e-05	0.00373012	AT1G73010;AT1G64660;AT5G48850;AT3G49580;AT5G09735;AT5G20410;AT1G06830;AT2G11810;AT5G22794;AT5G24660;AT5G66815;AT1G04770;AT4G33030	PS2;MGL;SDI1;LSU1;;MGD2;GRXS11;MGD3;;LSU2;CEP5;;SQD1
GO:0001666	BP	response to hypoxia	17/483	296/28276	1.561e-05	0.0040469	AT1G73010;AT3G13310;AT3G10040;AT1G72940;AT4G10265;AT4G33560;AT4G24110;AT2G36792;AT5G12030;AT5G66985;AT1G72900;AT3G22550;AT1G54050;AT1G33055;AT3G02550;AT1G08857;AT5G54470	PS2;;;;;;;;HSP17.7;;;FLZ8;HSP17.4B;;LBD41;;
GO:0036293	BP	response to decreased oxygen levels	17/483	300/28276	1.8545e-05	0.00457885	AT1G73010;AT3G13310;AT3G10040;AT1G72940;AT4G10265;AT4G33560;AT4G24110;AT2G36792;AT5G12030;AT5G66985;AT1G72900;AT3G22550;AT1G54050;AT1G33055;AT3G02550;AT1G08857;AT5G54470	PS2;;;;;;;;HSP17.7;;;FLZ8;HSP17.4B;;LBD41;;
GO:0070482	BP	response to oxygen levels	17/483	303/28276	2.10589e-05	0.0049632	AT1G73010;AT3G13310;AT3G10040;AT1G72940;AT4G10265;AT4G33560;AT4G24110;AT2G36792;AT5G12030;AT5G66985;AT1G72900;AT3G22550;AT1G54050;AT1G33055;AT3G02550;AT1G08857;AT5G54470	PS2;;;;;;;;HSP17.7;;;FLZ8;HSP17.4B;;LBD41;;
GO:0010224	BP	response to UV-B	9/483	91/28276	2.60819e-05	0.00601042	AT4G15480;AT4G14690;AT2G36750;AT3G51238;AT3G55120;AT3G51240;AT5G13930;AT2G37040;AT5G49330	UGT84A1;ELIP2;UGT73C1;;CHI1;F3H;CHS;PAL1;MYB111
GO:0006952	BP	defense response	57/483	1880/28276	2.76732e-05	0.00623851	AT1G58400;AT2G43535;AT2G17430;AT3G04210;AT1G72890;AT1G05347;AT1G58807;AT2G33380;AT1G72840;AT5G26980;AT5G24660;AT1G61180;AT2G37040;AT2G25160;AT1G72860;AT1G72940;AT5G24780;AT1G72900;AT5G43580;AT2G43520;AT5G63660;AT5G47250;AT1G55010;AT1G70850;AT1G58160;AT1G02930;AT1G69550;AT5G05600;AT1G58410;AT4G36140;AT1G63860;AT3G45430;AT1G18870;AT4G36280;AT5G46460;AT5G36930;AT2G40220;AT3G05727;AT3G03450;AT5G40060…	;ATTI4;MLO7;;;;RDL5;PXG3;;SYP41;LSU2;;PAL1;CYP82F1;;;VSP1;;;ATTI2;PDF2.5;;PDF1.5;MLP34;JAL15;GSTF6;;;RXW24L;;;LECRK15;ICS2;MORC2;PCMP-H49;;ABI4;;RGL2;;CYP79B2;TMM;RF9;;;;;;RCCR;CYP707A1;;;;RDL5;CEP1;;
GO:0042594	BP	response to starvation	14/483	224/28276	3.47279e-05	0.00720257	AT1G73010;AT1G64660;AT5G48850;AT3G49580;AT5G09735;AT5G20410;AT1G06830;AT2G11810;AT5G22794;AT3G22550;AT5G24660;AT5G66815;AT1G04770;AT4G33030	PS2;MGL;SDI1;LSU1;;MGD2;GRXS11;MGD3;;FLZ8;LSU2;CEP5;;SQD1
GO:0031669	BP	cellular response to nutrient levels	13/483	197/28276	3.75406e-05	0.00763325	AT1G73010;AT1G64660;AT5G48850;AT3G49580;AT5G09735;AT5G20410;AT1G06830;AT2G11810;AT5G22794;AT5G24660;AT5G66815;AT1G04770;AT4G33030	PS2;MGL;SDI1;LSU1;;MGD2;GRXS11;MGD3;;LSU2;CEP5;;SQD1
GO:0042221	BP	response to chemical	75/483	2749/28276	4.98056e-05	0.00974498	AT5G26220;AT1G73010;AT1G64660;AT1G10370;AT3G08770;AT4G10265;AT1G13420;AT1G02940;AT3G22550;AT5G66985;AT3G11050;AT2G33380;AT3G21560;AT4G15680;AT4G22880;AT5G12030;AT1G08857;AT1G56650;AT5G27100;AT2G37770;AT5G20635;AT1G03020;AT2G37040;AT4G15700;AT1G69700;AT2G29500;AT1G72940;AT5G24780;AT1G72900;AT5G15960;AT1G19830;AT4G15660;AT1G54050;AT3G55120;AT1G75580;AT5G13930;AT1G02950;AT1G33055;AT5G54060;AT1G61800…	GGCT2_1;PS2;MGL;GSTU17;LTP6;;SOT8;ATGSTF5;FLZ8;;FER2;PXG3;UGT84A2;GRXS4;LDOX;HSP17.7;;MYB75;GLR2.1;AKR4C9;GG3;GRXS1;PAL1;GRXS3;HVA22C;HSP17.6B;;VSP1;;KIN1;;GRXS8;HSP17.4B;CHI1;;CHS;ATGSTF4;;A3G2XYLT;GPT2;GSTF6;;;;LTP3;;;HSP23.6;ABI4;LOX2;;RGL2;;CYP79B2;TMM;COR15A;;GSTF13;ATDR4;CYP75B1;;MED37C;UGT84A1;;UGT73C1;;LBD41;PMAT2;PUB21;UGT74E2;CEP5;GSTF12;HSP18.1;KIN2;XTH20
GO:0031668	BP	cellular response to extracellular stimulus	14/483	242/28276	8.0114e-05	0.0151051	AT1G73010;AT1G64660;AT5G48850;AT3G49580;AT5G09735;AT5G20410;AT1G06830;AT2G11810;AT5G22794;AT5G24660;AT1G05680;AT5G66815;AT1G04770;AT4G33030	PS2;MGL;SDI1;LSU1;;MGD2;GRXS11;MGD3;;LSU2;UGT74E2;CEP5;;SQD1
GO:0046148	BP	pigment biosynthetic process	11/483	157/28276	8.61317e-05	0.0159497	AT4G22880;AT5G49330;AT2G36792;AT1G06000;AT3G21560;AT3G14530;AT3G29590;AT1G56650;AT5G42800;AT5G54060;AT4G14090	LDOX;MYB111;;UGT89C1;UGT84A2;GGPPS9;5MAT;MYB75;DFRA;A3G2XYLT;UGT75C1
GO:0009404	BP	toxin metabolic process	7/483	63/28276	9.84434e-05	0.0173027	AT1G10370;AT1G02940;AT5G17220;AT4G39950;AT1G02950;AT1G02930;AT3G62760	GSTU17;ATGSTF5;GSTF12;CYP79B2;ATGSTF4;GSTF6;GSTF13
GO:0070887	BP	cellular response to chemical stimulus	26/483	666/28276	0.000102812	0.0177694	AT1G73010;AT1G64660;AT4G10265;AT3G22550;AT1G08857;AT5G48070;AT5G27100;AT1G72940;AT1G72900;AT5G12030;AT1G54050;AT1G33055;AT5G05600;AT3G13310;AT5G54470;AT4G33560;AT2G36792;AT5G66985;AT1G80080;AT1G08803;AT5G54060;AT3G10040;AT3G12580;AT4G24110;AT3G02550;AT1G05680	PS2;MGL;;FLZ8;;XTH20;GLR2.1;;;HSP17.7;HSP17.4B;;;;;;;;TMM;;A3G2XYLT;;MED37C;;LBD41;UGT74E2
GO:0071496	BP	cellular response to external stimulus	14/483	249/28276	0.000108395	0.0184271	AT1G73010;AT1G64660;AT5G48850;AT3G49580;AT5G09735;AT5G20410;AT1G06830;AT2G11810;AT5G22794;AT5G24660;AT1G05680;AT5G66815;AT1G04770;AT4G33030	PS2;MGL;SDI1;LSU1;;MGD2;GRXS11;MGD3;;LSU2;UGT74E2;CEP5;;SQD1
